# Supplementary material for: Phenotypic Diversity and Altered Environmental Plasticity in Arabidopsis thaliana with Reduced Hsp90 Levels
Source: PLoS One. 2007 Jul 25;2(7):e648. doi: 10.1371/journal.pone.0000648 (PMC1920555; doi:10.1371/journal.pone.0000648)
Supplement: Table S1 — Morphological phenotype frequencies and associated p-values for seedling phenotypes in HSP90-RNAi lines. Top: P-values. Fisher's exact tests used for small sample sizes, otherwise chi-square tests; all tests are 2-tailed. * denotes comparisons which are not meaningful due to extremely rare observance of the phenotype (less than 0.8 percent in both lines under comparison). Bottom: Fraction of plants observed with each defined phenotype. (0.00 MB TXT) [file pone.0000648.s001.txt]

P-Values	Normal	Necrotic Spots on Leaves	Purple Pigment Accumulation in Cotyledons	Narrow Leaves	Concave Cotyledons	Developmental Delay	Aerial Organs on Growth Medium	Shoot Meristemless	Radially Symmetric Leaf	Failed to Germinate	Only Radicle Emerged from Seed	Died After Germination	Unexpanded Cotyledons	Yellow Cotyledons	Asymmetric Leaf	White Cotyledons	Transparent Cotyledons	Curled Hypocotyl	Yellow Leaves	Purple Pigment Accumulation at Leaf Axils	Missing Hypocotyl	Extra Leaf	No Cotyledons	One First True Leaf Missing	Extra Cotyledon	Total Organ Number Defects	Total Apical Meristem Phenotypes	
Control-1 vs Control-2	0.37	0.34	*	0.73	0.30	0.38	0.94	*	*	0.29	*	0.38	0.18	0.83	1.00	*	*	0.58	*	0.48	*	*	*	*	*	*	*	
Control-1 vs Control-3	0.68	1.00	*	0.12	0.04	0.50	0.88	*	*	0.34	*	0.14	0.11	0.91	0.58	0.45	0.45	0.84	*	0.72	*	*	*	*	*	*	0.12	
Control-2 vs Control-3	0.68	0.27	*	0.37	0.37	0.85	1.00	*	*	*	*	0.72	*	0.74	0.77	0.68	0.68	0.45	*	0.86	*	*	*	*	*	*	0.43	
																												
RNAi-A1 vs Combined Control	3.8E-15	9.7E-03	5.4E-13	5.7E-30	1.9E-12	6.7E-17	9.3E-06	*	*	0.14	*	0.57	0.34	0.84	3.0E-04	0.17	*	0.49	*	0.34	*	*	*	*	*	*	5.7E-30	
RNAi-A2 vs Combined Control	1.1E-24	6.0E-04	5.1E-12	2.8E-26	2.9E-27	4.7E-03	4.3E-29	*	0.04	0.48	*	0.55	0.75	6.0E-04	0.79	*	*	0.60	*	0.87	*	*	*	*	*	0.033	3.8E-27	
RNAi-A3 vs Combined Control	3.4E-47	2.2E-04	4.2E-21	3.3E-91	1.6E-16	6.6E-127	1.3E-24	0.002	*	0.001	*	1.00	0.52	1.1E-06	0.09	*	*	0.46	*	0.87	*	*	*	0.0267	*	0.003	3.3E-96	
RNAi-B1 vs Combined Control	9.9E-05	1.1E-03	*	0.18	5.2E-14	0.751	1.3E-06	*	*	0.04	*	0.22	0.48	0.06	0.80	*	*	0.37	*	0.62	*	*	*	*	*	*	0.18	
RNAi-C1 vs Combined Control	5.5E-34	5.7E-04	5.9E-12	2.9E-97	1.0E-11	2.2E-101	1.1E-04	*	0.04	1.00	*	0.05	0.004	5.8E-06	1.5E-05	*	*	0.46	1.1E-05	0.87	*	2.7E-07	*	*	*	1.1E-10	2.9E-100	
																												
																												
Fraction with Phenotype	Normal	Necrotic Spots on Leaves	Purple Pigment Accumulation in Cotyledons	Narrow Leaves	Concave Cotyledons	Developmental Delay	Aerial Organs on Growth Medium	Shoot Meristemless	Pin Leaf (1 or 2)	Failed to Germinate	Only Radicle Emerged from Seed	Died After Germination	Unexpanded Cotyledons	Yellow Cotyledons	Asymmetric Leaf	White Cotyledons (1 or 2)	Transparent Cotyledons	Curled Hypocotyl	Yellow Leaves	Purple Pigment Accumulation at Leaf Axils	No Hypocotyl	Extra Leaf	No Cotyledons	One First True Leaf Missing	Extra Cotyledon	Total Organ Number Defects	Total Apical Meristem Phenotypes	
Combined Control	0.52	0.051	0.00	0.007	0.09	0.04	0.30	0.000	0.000	0.009	0.000	0.012	0.009	0.11	0.01	0.007	0.007	0.03	0.000	0.04	0.001	0.001	0.000	0.0008	0.000	0.002	0.007	
RNAi-A1	0.28	0.019	0.04	0.135	0.23	0.17	0.43	0.000	0.000	0.000	0.000	0.016	0.016	0.11	0.05	0.016	0.003	0.04	0.003	0.05	0.000	0.000	0.000	0.0031	0.000	0.003	0.135	
RNAi-A2	0.20	0.006	0.04	0.122	0.32	0.08	0.63	0.000	0.006	0.003	0.000	0.006	0.009	0.05	0.02	0.003	0.000	0.04	0.000	0.03	0.000	0.003	0.000	0.0031	0.000	0.013	0.125	
RNAi-A3	0.08	0.003	0.07	0.339	0.26	0.57	0.61	0.013	0.003	0.038	0.000	0.009	0.013	0.02	0.03	0.003	0.000	0.02	0.006	0.04	0.000	0.006	0.000	0.0094	0.000	0.019	0.354
RNAi-B1	0.40	0.012	0.00	0.015	0.24	0.04	0.44	0.000	0.000	0.025	0.003	0.003	0.003	0.07	0.02	0.006	0.003	0.02	0.003	0.03	0.000	0.003	0.000	0.0000	0.003	0.006	0.015
RNAi-C1	0.15	0.006	0.04	0.357	0.23	0.48	0.41	0.003	0.006	0.009	0.006	0.000	0.031	0.02	0.06	0.000	0.000	0.02	0.019	0.03	0.003	0.028	0.003	0.0062	0.000	0.047	0.366
																											
																											
Table S1:  Morphological phenotype frequencies and associated p-values for seedling phenotypes in HSP90-RNAi lines																											
"Top:  P-values.  Fisher's exact tests used for small sample sizes, otherwise ?2 tests; all tests are 2-tailed.  * denotes comparisons which are not meaningful due to extremely rare observance of the phenotype (less than 0.8 percent in both lines under comparison).  Bottom:  Fraction of plants observed with each defined phenotype."																											
