# Supplementary material for: Phenotypic Diversity and Altered Environmental Plasticity in Arabidopsis thaliana with Reduced Hsp90 Levels
Source: PLoS One. 2007 Jul 25;2(7):e648. doi: 10.1371/journal.pone.0000648 (PMC1920555; doi:10.1371/journal.pone.0000648)
Supplement: Table S3 — Morphological phenotype frequencies and associated p-values for seedling phenotypes in HSP90-RNAi lines at different growth temperatures. Top: P-values. Fisher's exact tests used for small sample sizes, otherwise chi-square tests; all tests are 2-tailed. * denotes comparisons which are not meaningful due to extremely rare observance of the phenotype (less than 0.8 percent in both lines under comparison). Temperature effect p-values by logistic regression of temperature as a continuous variable versus phenotype presence as a nominal variable. ** denotes comparisons for which the logistic regression was not valid for the full temperature range. Bottom: Fraction of plants observed with each defined phenotype. (0.00 MB TXT) [file pone.0000648.s003.txt]

P-Values	Temperature	Normal	Narrow Leaves	Shoot Meristemless	Purple Pigment Accumulation in Cotyledons	One First True Leaf Missing	Developmental Delay	Yellow Leaves	Died After Germination
RNAi-A2 versus Control-2	17	4.6E-11	0.02	*	2.6E-05	*	6.1E-03	0.45	*
RNAi-A2 versus Control-2	22	1.2E-13	1.0E-04	*	4.0E-04	*	2.1E-05	0.002	*
RNAi-A2 versus Control-2	27	9.9E-23	3.4E-13	0.007	*	0.003	2.6E-11	*	*
RNAi-C1 versus Control-2	17	8.4E-15	9.1E-08	*	4.0E-03	*	9.6E-12	0.03	0.19
RNAi-C1 versus Control-2	22	7.6E-47	1.8E-20	0.012	1.3E-03	*	4.7E-30	2.5E-04	*
RNAi-C1 versus Control-2	27	9.7E-43	5.1E-25	0.003	*	0.001	4.4E-28	0.23	0.23
Temperature Effects in Control-2		2.6E-08	0.57	**	**	**	3.4E-06	**	**
Temperature Effects in RNAi-A2		0.16	1.3E-08	**	2.9E-09	**	0.81	0.009	0.39
Temperature Effects in RNAi-C1		0.02	8.6E-09	0.029	1.0E-06	0.012	0.32	0.52	0.36
Fraction with Phenotype	Temperature	Normal	Narrow Leaves	Shoot Meristemless	Purple Pigment Accumulation in Cotyledons	One First True Leaf Missing	Developmental Delay	Yellow Leaves	Died After Germination
Control-2	17	0.83	0.005	0.000	0.054	0.000	0.126	0.027	0.004
Control-2	22	0.96	0.013	0.000	0.000	0.000	0.039	0.000	0.000
Control-2	27	0.99	0.000	0.000	0.000	0.000	0.009	0.000	0.000
RNAi-A2	17	0.53	0.040	0.000	0.188	0.000	0.229	0.045	0.005
RNAi-A2	22	0.70	0.100	0.000	0.048	0.000	0.162	0.039	0.004
RNAi-A2	27	0.59	0.231	0.034	0.005	0.038	0.221	0.000	0.000
RNAi-C1	17	0.46	0.142	0.005	0.136	0.000	0.424	0.000	0.020
RNAi-C1	22	0.31	0.350	0.028	0.041	0.005	0.521	0.065	0.005
RNAi-C1	27	0.35	0.413	0.041	0.000	0.046	0.474	0.010	0.010
Table S3: Morphological phenotype frequencies and associated p-values for seedling phenotypes in HSP90-RNAi lines at different growth temperatures.
Top: P-values. Fisher's exact tests used for small sample sizes, otherwise ?2 tests; all tests are 2-tailed. * denotes comparisons which are not meaningful due to extremely rare observance of the phenotype (less than 0.8 percent in both lines under comparison). Temperature effect p-values by logistic regression of temperature as a continuous variable versus phenotype presence as a nominal variabl…
