# Supplementary material for: Phenotypic Diversity and Altered Environmental Plasticity in Arabidopsis thaliana with Reduced Hsp90 Levels
Source: PLoS One. 2007 Jul 25;2(7):e648. doi: 10.1371/journal.pone.0000648 (PMC1920555; doi:10.1371/journal.pone.0000648)
Supplement: Dataset S1 — Gene-Ontology Analysis. Significance was determined for all genes on the ATH-1 array by ANOVA comparison of normalized data from all control arrays versus all arrays from one HSP90-reduced line. All genes with p-value less significant that 0.05 (uncorrected for multiple comparisons) were discarded. Genes were then sorted by average fold change. Genes upregulated by 1.5 fold/2 fold or downregulated by 1.5 fold/2 fold were submitted to GeneMerge (http://www.oeb.harvard.edu/hartl/lab/publications/GeneMerge/GeneMerge.html) to determine enrichment in biological process, cellular component, or molecular function GO annotations. Fold changes for combined HSP90-RNAi, HSP90-Salk, and all HSP90-reduced sets were calculated by averaging fold changes converted to a linear scale. The following tables are in the format: Line name Fold Change GO Dataset GeneMerge header GO descriptor Fraction of genes with GO descriptor on ATH1 array Fraction of genes with GO descriptor significantly changed by fold change Raw e-score E-score corrected for multiple comparisons GO annotation Genes significantly changed with GO annotation (0.80 MB TXT) [file pone.0000648.s004.txt]

Dataset S1:  Gene-Ontology (GO) enrichments in microarrays of HSP90-reduced A. thaliana

Significance was determined for all genes on the ATH-1 array by ANOVA comparison of normalized data from 
all control arrays versus all arrays from one HSP90-reduced line.  All genes with p-value less significant
that 0.05 (uncorrected for multiple comparisons) were discarded.  Genes were then sorted by average fold change.
Genes upregulated by 1.5 fold/2 fold or downregulated by 1.5 fold/2 fold were submitted to GeneMerge 
(http://www.oeb.harvard.edu/hartl/lab/publications/GeneMerge/GeneMerge.html) to determine enrichment in
biological process, cellular component, or molecular function GO annotations.

Fold changes for combined HSP90-RNAi, HSP90-Salk, and all HSP90-reduced sets were calculated by averaging fold changes
converted to a linear scale.

The following tables are in the format:
Line name
Fold Change GO Dataset
GeneMerge header
GO descriptor	Fraction of genes with GO descriptor on ATH1 array	Fraction of genes with GO descriptor significantly changed by fold change	Raw e-score	E-score corrected for multiple comparisons	GO annotation	Genes significantly changed with GO annotation


Line RNAi-A1:
1.5-Fold Downregulated Biological Process
GMRG_Term	Pop_frac	Study_frac	Raw_es	e-score	Description	Contributing_genes
GO:0051707	0.00229952184545753	7/307	6.69899825901372e-06	0.000823976785858688	response to other organism	AT3G51660.1	AT3G50480.1	AT3G13100.1	AT2G43570.1	ATNUDT6	YLS9	UGT73B4	
GO:0009407	0.00167901595065153	5/307	0.000160887602039569	0.0197891750508669	toxin catabolic process	ATGSTF6	ATGSTU25	ATGSTU24	ATGSTU4	ATGSTF3	
GO:0009627	0.00043800416103953	3/307	0.000284395679726685	0.0349806686063822	systemic acquired resistance	BGL2	AT1G74710.2	ICS1	
GO:0009697	0.000109501040259882	2/307	0.000372696584167824	0.0458416798526424	salicylic acid biosynthetic process	AT1G74710.2	ICS1	
GO:0006118	0.0193451837792459	15/307	0.00103414573709765	0.127199925663011	electron transport	AT5G20230.1	ATPAO1	AT3G52970.1	AT4G38540.1	AT4G33930.1	AT4G32170.1	ATRFNR1	AT3G26200.1	AT1G26390.1	AT1G26380.1	AT1G79800.1	AT1G65340.1	AT2G07727.1	AT2G46740.1	AT2G30770.1	
GO:0006952	0.0133591269117057	11/307	0.00299097650738153	0.367890110407928	defense response	VSP1	AT5G51060.1	PDF1.2	AT3G51570.1	AT4G09360.1	PDF1.2b	AT3G24900.1	AT3G05360.1	ATTI1	LCR78	LCR67	
GO:0006812	0.00332153155454977	5/307	0.00362696896996048	0.446117183305139	cation transport	AT3G51860.1	AT3G63380.1	AT3G53720.1	CHX14	AT3G22910.1	
GO:0042742	0.00102200970909224	3/307	0.00370926230544493	0.456239263569726	defense response to bacterium	ATHSP90.1	ATPERX34	ICS1	
GO:0009867	0.00043800416103953	2/307	0.00766994051809873	0.943402683726143	jasmonic acid mediated signaling pathway	AT1G19640.1	RNS1	
GO:0019722	0.00043800416103953	2/307	0.00766994051809873	0.943402683726143	calcium-mediated signaling	ATCBL1	CBL5	
GO:0005975	0.01241011789612	7/307	0.0893709651909512	1	carbohydrate metabolic process	AT4G16260.1	AT3G26610.1	AT3G15720.1	AT3G04010.1	AT1G02790.1	AT1G62660.1	AT2G28420.1	
GO:0006355	0.0337628207467971	14/307	0.158703112989317	1	regulation of transcription, DNA-dependent	AT5G13080.1	AT5G27050.1	AT5G60130.1	ATMYB119	AT5G38800.1	RAP2.6L	AT3G46800.1	AT3G45530.1	ATMYB121	AT3G23230.1	RAP2.8	AT2G40350.1	ATERF15	RAP2.6	
GO:0006457	0.00759207212468518	3/307	0.412917097674131	1	protein folding	AT5G48570.1	AT-HSP17.6A	AT5G03160.1	
GO:0006464	0.00240902288571741	2/307	0.169029136089658	1	protein modification	UBC26	AT1G53950.1	
GO:0006468	0.0336898200532905	15/307	0.0976050770256028	1	protein amino acid phosphorylation	AT5G35380.1	WNK9	AT5G59700.1	AT5G53320.1	AT5G46080.1	AT5G10520.1	AT3G50310.1	AT4G27300.1	AT4G25160.1	AT1G66880.1	AT1G16150.1	AT1G11340.1	AT2G25090.1	AT1G61610.1	AT2G29220.1	
GO:0006508	0.0155856480636566	8/307	0.109027893764972	1	proteolysis	AT5G10760.1	SCPL36	AT4G12920.1	AT4G11310.1	AT4G10520.1	AT1G32940.1	AT1G32960.1	AT2G04160.1	
GO:0006512	0.00226302149870424	2/307	0.153252871004708	1	ubiquitin cycle	UBC26	AT1G53950.1	
GO:0006629	0.00613205825455342	4/307	0.120670033069639	1	lipid metabolic process	PLP2	AT5G42170.1	AT5G14180.1	AT2G23540.1	
GO:0006810	0.0122276161623535	2/307	0.891466845901451	1	transport	AT3G48850.1	AT2G04070.1	
GO:0006816	0.000547505201299412	2/307	0.0119351802144856	1	calcium ion transport	AT3G63380.1	AT3G22910.1	
GO:0006855	0.00204401941818447	2/307	0.13019916977532	1	multidrug transport	AT3G23550.1	AT1G71140.1	
GO:0006869	0.00365003467532942	2/307	0.308810363737391	1	lipid transport	AT4G22470.1	AT2G15325.1	
GO:0006886	0.00569405409351389	3/307	0.254934266912373	1	intracellular protein transport	AtRABH1c	AT4G20110.1	TIC20-IV	
GO:0006950	0.00288352739351024	3/307	0.0591690813242346	1	response to stress	AT5G35380.1	AT4G25160.1	ATGSTF6	
GO:0006979	0.00565755374676059	3/307	0.251932770442034	1	response to oxidative stress	ATBCB	ATLEA5	ATGSTF6	
GO:0007165	0.00865058218053072	3/307	0.497082229256781	1	signal transduction	AT3G24900.1	AT3G05360.1	AT2G25090.1	
GO:0007242	0.00229952184545753	2/307	0.157169693827007	1	intracellular signaling cascade	AT3G46800.1	AT3G45530.1	
GO:0007568	0.00153301456363835	3/307	0.0115864250221064	1	aging	AT3G49620.1	SAG13	AT2G02990.1	
GO:0008150	0.393218235573238	96/307	0.998662387084839	1	biological_process	AT4G15610	AT4G17410.1	AT4G16050.1	AT4G15920.1	AT5G19490.1	AT5G28520.1	AT4G37010.1	AT4G36830.1	AT3G44860.1	AT5G14730.1	AT1G29710.1	AT5G34830.1	AT5G26020.1	AT5G62770.1	AT5G62280.1	AT5G60950.1	AT5G58570.1	AT5G49700.1	AT5G44990.1	AT5G43220.1	AT5G42860.1	AT5G42380.1	AT5G37990.1	AT5G18920.1	AT5G18710.1	AT5G14150.1	AT5G07010.1	AT5G04730.1	AT5G02360.1	AT3G63040.1	AT3G59930.1	AT3G54520.1	AT3G54150.1	AT3G52780.2	AT3G50770	AT3G49770.1	AT3G45990.1	AT3G45120.1	AT3G43770.1	AT4G33985.1	AT4G30970.1	AT4G28460.1	AT4G27280.1	AT4G27380.1	AT4G25020.1	AT4G20250.1	AT4G08950.1	AT4G05590.1	AT4G03153.1	AT4G02910.1	AT4G01870.1	AT4G00920.1	AT1G66490.1	AT3G15130.1	AT3G24640.1	AT3G30200.1	AT2G25780.1	AT3G26960.1	AT3G16220.1	AT3G21540.1	AT3G29080.1	AT3G14060.1	AT3G14280.1	AT3G15440.1	AT3G06970.1	AT3G05930.1	AT3G01830.1	AT1G69050.1	AT1G13330.1	AT1G13340.1	AT1G63280.1	AT1G49015.1	AT1G43745.1	AT1G63630.1	AT1G47400.1	AT1G56060.1	AT1G42400.1	AT1G14250.1	AT1G14870.1	AT2G22560.1	AT1G79100.1	AT1G10140.1	AT1G55630.1	AT1G76960.1	AT1G03960.1	AT2G07505.1	AT2G32210.1	AT2G32190.1	AT2G14560.1	AT2G42480.1	AT2G19640.1	AT2G29600.1	AT2G31130.1	AT2G29605.1	AT2G29040.1	AT2G39330.1	
GO:0008152	0.0190166806584663	8/307	0.231650282055845	1	metabolic process	AT3G63380.1	AT4G38540.1	AT3G11340.1	AT3G22910.1	AT3G29110.1	AT1G05670.1	AT2G36970.1	AT2G39030.1	
GO:0009058	0.00368653502208271	2/307	0.312933560240993	1	biosynthetic process	AT5G53970.1	AT2G24850.1	
GO:0009408	0.00343103259480965	2/307	0.283983406739398	1	response to heat	HSP81-1	AT5G12030.1	
GO:0009409	0.00507354819870789	3/307	0.204800356545062	1	response to cold	ATCBL1	AT5G57560.1	SAG21	
GO:0009611	0.00299302843377012	4/307	0.0136532796395045	1	response to wounding	ATBCB	JMT	TAT3	RNS1	
GO:0009617	0.00149651421688506	2/307	0.0771484175364817	1	response to bacterium	AIG2	ICS1	
GO:0009624	0.001861517684418	2/307	0.111684773486157	1	response to nematode	AT3G51860.1	AT2G39350.1	
GO:0009651	0.00511004854546118	2/307	0.466443666375455	1	response to salt stress	ATCBL1	AHA4	
GO:0009695	0.000912508668832354	2/307	0.0316904946006853	1	jasmonic acid biosynthetic process	AOC3	AT1G19640.1	
GO:0009723	0.00335803190130306	2/307	0.2756850150252	1	response to ethylene stimulus	PDF1.2	PR4	
GO:0009733	0.00857758148702413	4/307	0.270449947207328	1	response to auxin stimulus	AT4G34770.1	IAA2	AT1G29510.1	AIR3	
GO:0009737	0.00587655582728036	2/307	0.540426671867854	1	response to abscisic acid stimulus	AT3G28210.1	ATMYB121	
GO:0009751	0.00361353432857612	2/307	0.30468227445164	1	response to salicylic acid stimulus	PDF1.2	WAK1	
GO:0009753	0.00401503814286236	3/307	0.126351174430874	1	response to jasmonic acid stimulus	VSP1	PDF1.2	TAT3	
GO:0009790	0.000511004854546118	2/307	0.0104203155074065	1	embryonic development	ATLEA5	AT1G02820.1	
GO:0009793	0.00905208599481695	2/307	0.768437200639101	1	embryonic development (sensu Magnoliophyta)	LEC1	EMB2219	
GO:0009873	0.00142351352337847	2/307	0.0707253098213919	1	ethylene mediated signaling pathway	AT3G23230.1	ATERF15	
GO:0015992	0.00109501040259882	2/307	0.0443093303493945	1	proton transport	AT3G63380.1	AT3G22910.1	
GO:0016036	0.000620505894806001	2/307	0.0152330904121008	1	cellular response to phosphate starvation	AT2G02990.1	RNS1	
GO:0016567	0.00284702704675694	2/307	0.217696598431369	1	protein ubiquitination	AT5G40140.1	AT4G25160.1	
GO:0045449	0.0213527028506771	2/307	0.990077744605471	1	regulation of transcription	AT5G04150.1	AT1G27740.1	
GO:0050832	0.00131401248311859	2/307	0.0614448887362	1	defense response to fungus	ATPERX34	AT2G43510.1	

Line RNAi-A1:
1.5-Fold Downregulated Cellular Component
GMRG_Term	Pop_frac	Study_frac	Raw_es	e-score	Description	Contributing_genes
GO:0005618	0.00114772306553128	5/293	1.95743633732998e-05	0.000665528354692195	cell wall	TCH4	PDF1.2a	PDF1.2b	AT3G14060.1	LCR67	
GO:0012505	0.154239170677527	64/293	0.00214355136743606	0.0728807464928259	endomembrane system	AT4G16260.1	AT5G24780.1	AT5G62770.1	AT5G60950.1	AT5G59700.1	AT5G53320.1	AT5G46080.1	AT5G42170.1	AT5G37990.1	AT5G14180.1	ATPAO1	AT5G10760.1	AT5G03160.1	AT3G63040.1	AT3G59930.1	AT3G52780.2	AT3G52970.1	SCPL36	AT3G50480.1	AtRABH1c	AT4G33930.1	AT4G32170.1	AT4G28460.1	AT4G27300.1	AT4G22470.1	AT4G12920.1	AT4G11310.1	AT4G10520.1	AT3G11340.1	AT1G66490.1	AT1G66880.1	AT3G28840.1	AT3G32280.1	AT3G13100.1	AT3G16530.1	AT2G15325.1	AT3G24900.1	AT3G26610.1	AT3G26200.1	AT3G26960.1	AT3G05930.1	AT3G04720	AT3G05360.1	AT3G05200.1	AT2G43510.1	AT2G43570.1	AT1G26390.1	AT1G26380.1	LCR78	AT1G32940.1	AT1G02790.1	AT1G11340.1	AT2G04160.1	AT2G15390.1	AT2G36970.1	AT1G65340.1	AT1G76960.1	AT1G61610.1	LCR5	AT2G15490.2	AT2G38860.1	AT2G29220.1	AT2G23540.1	AT2G30770.1	
GO:0009505	0.00655312847093669	7/293	0.00329498958703681	0.112029645959251	cell wall (sensu Magnoliophyta)	AT2G26440.1	ATPERX34	AT4G08950.1	WAKL4	AT3G15720.1	WAK1	AT1G32960.1	
GO:0000151	0.00292484265087005	2/293	0.211447955652898	1	ubiquitin ligase complex	AT5G40140.1	AT4G25160.1	
GO:0005575	0.328619029988893	88/293	0.864394979879219	1	cellular_component	AT4G15610	AT4G17410.1	AT4G16050.1	AT5G19490.1	AT5G28520.1	AT5G19440.1	AT3G44860.1	AT5G14730.1	AT5G35380.1	WNK9	AT5G26020.1	AT5G25580.1	ANAC104	AT5G62280.1	AT5G60130.1	AT5G53970.1	AT5G48570.1	AT5G44990.1	NIT4	AT5G18920.1	AT5G18710.1	AT5G17380.1	AT5G10520.1	AT5G07010.1	AT5G04730.1	AT5G02360.1	AT3G55970.1	AT3G54520.1	AT3G54150.1	AT3G51660.1	AT3G50310.1	AT3G49770.1	AT3G46800.1	AT3G45530.1	AT3G45120.1	AT3G43770.1	AT4G30970.1	AT4G27380.1	AT4G20250.1	AT4G09360.1	AT4G03153.1	AT4G02910.1	AT4G01870.1	CBL5	AT4G00920.1	AT3G28210.1	AT3G15130.1	AT5MAT	AT3G30200.1	AT2G25780.1	AIG2	AT3G16220.1	AT3G29080.1	AT3G15440.1	AT3G06970.1	AT3G01830.1	AT1G69050.1	AT1G13330.1	ACS2	PLDEPSILON	AT1G10880.1	AT1G49015.1	AT1G43745.1	AT1G63630.1	AT1G47400.1	AT1G56060.1	AT1G42400.1	AT1G14250.1	AT1G14870.1	AT1G53950.1	AT1G05670.1	TAT3	EMB2219	AT2G22560.1	AT1G79100.1	AT1G61120.1	AT1G03960.1	AT1G51380.1	AT2G02010.1	AT2G28420.1	AT2G07505.1	AT2G14560.1	AT2G42480.1	AT2G39030.1	AT2G29600.1	AT2G31130.1	AT2G29605.1	AT2G39330.1	
GO:0005576	0.00307293594964828	2/293	0.227386840352553	1	extracellular region	AT2G18660.1	RNS1	
GO:0005622	0.0189189189189189	4/293	0.807377625178153	1	intracellular	AT3G45990.1	AtRABH1c	AT4G25020.1	AT1G21970.1	
GO:0005634	0.0713069233617179	19/293	0.699628165621393	1	nucleus	AT5G04150.1	AT5G13080.1	AT5G27050.1	ATMYB119	AT5G38800.1	RAP2.6L	AT4G13570.1	ATMYB121	IAA2	AT3G23230.1	RAP2.8	AT1G21970.1	AT1G27740.1	CPSF30	AT2G40350.1	ATERF15	RAP2.6	FIS2	AT2G19640.1	
GO:0005737	0.0154017030729359	8/293	0.0849093418748136	1	cytoplasm	PLP2	AT3G14060.1	JMT	ATGSTF6	ATGSTU25	ATGSTU24	ATGSTU4	ATGSTF3	
GO:0005739	0.110366530914476	25/293	0.93339318328624	1	mitochondrion	AT5G04150.1	AT4G37010.1	AT4G37190.2	AT5G17460	AT1G29710.1	AT5G34830.1	AT5G66500.1	AT5G49700.1	AT5G43220.1	AT3G63380.1	AT3G49620.1	AT4G34770.1	AT4G33985.1	ATTRE1	AT4G05590.1	AT3G24640.1	AT3G29110.1	AT3G14280.1	AT1G13340.1	AT1G29510.1	AT1G63280.1	AT1G02930.1	AT1G10140.1	AT1G55630.1	AT2G46740.1	
GO:0005829	0.00562754535357275	4/293	0.0840805943767746	1	cytosol	AT-HSP17.6A	AT1G76790.1	AT1G21100.1	ATNUDT6	
GO:0005886	0.00573861532765642	3/293	0.237165755275652	1	plasma membrane	ATCBL1	WAKL4	WAK1	
GO:0009507	0.121066271751203	28/293	0.928271405486454	1	chloroplast	AT5G52570.1	AT5G52810.1	AT5G42860.1	AT5G42380.1	AT5G42250.1	AT5G40140.1	AT5G38800.1	AT5G01110.1	AT3G54640.1	AT3G51570.1	AT3G50770	AT4G27280.1	AT4G25160.1	ATRFNR1	TIC20-IV	ATLEA5	AT3G25780.1	AT3G04540.1	AT3G10100.1	AT1G17745.1	AT1G72680.1	RAP2.8	AT1G02820.1	AT1G13970.1	YLS9	AT2G32210.1	AT2G32190.1	AT2G38240.1	
GO:0016020	0.0455757126990004	15/293	0.359392148819504	1	membrane	PLP2	AT4G15920.1	AT5G51060.1	AT3G63380.1	AT3G51570.1	AT3G47950.1	OLEO1	AT3G22910.1	AT3G23550.1	AT1G71140.1	AT2G04070.1	AT2G15390.1	AAP8	AT2G07727.1	AT2G29040.1	
GO:0016021	0.0129211403184006	5/293	0.328897104580026	1	integral to membrane	AT4G36830.1	AT3G53720.1	AT3G47950.1	CHX14	AT3G13100.1	
GO:0031225	0.0088115512773047	5/293	0.118040754318507	1	anchored to membrane	AT5G20230.1	AT5G14150.1	AT3G15720.1	AT3G04010.1	AT1G79800.1	

Line RNAi-A1:
1.5-Fold Downregulated Molecular Function
GMRG_Term	Pop_frac	Study_frac	Raw_es	e-score	Description	Contributing_genes
GO:0004838	7.2134458630888e-05	2/305	0.000120618701609602	0.013026819773837	tyrosine transaminase activity	AT5G53970.1	TAT3	
GO:0004364	0.00173122700714131	5/305	0.00018119820605694	0.0195694062541495	glutathione transferase activity	AT1G02930.1	AT1G17180.1	AT1G17170.1	AT2G29460.1	AT2G02930.1	
GO:0005509	0.00602322729567915	8/305	0.000547239111954153	0.0591018240910485	calcium ion binding	AT4G17615.1	AT4G37010.1	AT5G42380.1	AT3G50770	AT4G27280.1	AT4G20110.1	AT3G01830.1	AT1G03960.1	
GO:0030246	0.00169515977782587	4/305	0.00176499330217331	0.190619276634718	carbohydrate binding	AT4G27300.1	AT3G16530.1	AT1G11340.1	AT1G61610.1	
GO:0004289	0.00205583207098031	4/305	0.00358748641725494	0.387448533063534	subtilase activity	AT4G10520.1	AT1G32940.1	AT1G32960.1	AT2G04160.1	
GO:0004022	0.00036067229315444	2/305	0.00512035061742906	0.552997866682339	alcohol dehydrogenase activity	AT5G19440.1	SAG13	
GO:0000166	0.00858400057707567	2/305	0.739128553411233	1	nucleotide binding	AT4G09360.1	AT3G21540.1	
GO:0003674	0.356452427324533	90/305	0.990322133660011	1	molecular_function	AT4G15610	AT4G17410.1	AT4G16050.1	AT5G28520.1	AT4G36830.1	AT5G17460	AT5G14730.1	AT1G29710.1	AT5G34830.1	AT5G26020.1	AT5G62770.1	AT5G62280.1	AT5G60950.1	AT5G49700.1	AT5G44990.1	PDF1.2	AT5G43220.1	AT5G42860.1	AT5G18920.1	AT5G18710.1	AT5G14150.1	SYN1	AT5G04730.1	AT5G02360.1	AT3G63040.1	AT3G59930.1	AT3G54520.1	AT3G51660.1	AT3G50480.1	AT3G49770.1	AT3G45120.1	AT3G43770.1	AT4G33985.1	AT4G30970.1	AT4G28460.1	AT4G27380.1	OLEO1	AT4G20250.1	AT4G08950.1	AT4G05590.1	AT4G03153.1	AT4G02910.1	ATLEA5	AT4G01870.1	AT4G00920.1	AT1G66490.1	AT3G15130.1	AT3G30200.1	PDF1.2b	AT2G25780.1	AT3G26960.1	AIG2	AT3G16220.1	AT3G29080.1	AT3G14060.1	AT3G14280.1	AT3G15440.1	AT1G69050.1	AT1G13330.1	AT1G29510.1	AT1G63280.1	AT1G49015.1	AT1G43745.1	LCR78	AT1G63630.1	AT1G47400.1	AT1G56060.1	AT1G02820.1	AT1G42400.1	AT1G13970.1	LCR67	AT1G14870.1	AT1G53950.1	EMB2219	YLS9	AT2G22560.1	AT1G79100.1	AT1G10140.1	AT1G55630.1	AT1G76960.1	LCR5	AT2G32210.1	AT2G32190.1	AT2G14560.1	AT2G42480.1	AT2G19640.1	AT2G29600.1	AT2G31130.1	AT2G29605.1	AT2G39330.1	
GO:0003676	0.0145711606434394	2/305	0.938338249386265	1	nucleic acid binding	AT4G25020.1	CPSF30	
GO:0003677	0.0469595325687081	14/305	0.573366625422116	1	DNA binding	AT5G04150.1	AT5G60130.1	ATMYB119	AT5G38800.1	RAP2.6L	AT4G13570.1	ATMYB121	AT3G23230.1	RAP2.8	AT1G27740.1	AT2G40350.1	ATERF15	AT1G67500.1	RAP2.6	
GO:0003700	0.0614224915242011	18/305	0.604104044677956	1	transcription factor activity	AT5G04150.1	AT5G13080.1	AT5G27050.1	ANAC104	AT5G60130.1	ATMYB119	AT5G38800.1	RAP2.6L	ATMYB121	AT3G23030.1	AT3G23230.1	RAP2.8	AT1G21970.1	AT1G27740.1	AT2G40350.1	ATERF15	RAP2.6	AT2G35670.1	
GO:0003723	0.0124792613431436	2/305	0.895928346272613	1	RNA binding	AT3G06970.1	CPSF30	
GO:0003824	0.0107119671066869	4/305	0.413026706710101	1	catalytic activity	AT5G52810.1	AT5G14180.1	AT3G26840.1	AT2G29040.1	
GO:0003993	0.00162302531919498	2/305	0.0877212201126253	1	acid phosphatase activity	AT5G24780.1	ATPAP20	
GO:0004194	0.0021279665296112	2/305	0.137498647463047	1	pepsin A activity	AT5G10760.1	AT4G12920.1	
GO:0004497	0.00183942869508764	2/305	0.108324344763093	1	monooxygenase activity	AT4G38540.1	PAD3	
GO:0004553	0.00706917694582702	3/305	0.36586146442374	1	hydrolase activity, hydrolyzing O-glycosyl compounds	AT4G16260.1	AT3G04010.1	AT1G62660.1	
GO:0004650	0.00259684051071197	3/305	0.0451102278233301	1	polygalacturonase activity	AT3G26610.1	AT3G15720.1	AT1G02790.1	
GO:0004674	0.00667243742335714	2/305	0.605848421088338	1	protein serine/threonine kinase activity	AT5G53320.1	AT1G66880.1	
GO:0004842	0.00797085767871312	2/305	0.701181767448523	1	ubiquitin-protein ligase activity	AT5G40140.1	UBC26	
GO:0005215	0.00962995022722355	3/305	0.564795443918932	1	transporter activity	AT3G23550.1	AT1G71140.1	AT2G04070.1	
GO:0005388	0.000649210127677992	2/305	0.0164298978418313	1	calcium-transporting ATPase activity	AT3G63380.1	AT3G22910.1	
GO:0005451	0.00100988242083243	2/305	0.0377804712129611	1	monovalent cation:proton antiporter activity	AT3G53720.1	CHX14	
GO:0005507	0.0041837986005915	3/305	0.136143592191817	1	copper ion binding	AT5G20230.1	AT4G33930.1	AT1G79800.1	
GO:0005515	0.0402870951453509	7/305	0.964505346484183	1	protein binding	AT3G46800.1	AT3G45480.1	AT3G45530.1	AT3G24900.1	AT3G05360.1	AT3G05200.1	AT1G49210.1	
GO:0005516	0.00613142898362548	5/305	0.0402585624874819	1	calmodulin binding	AT5G48570.1	AT3G63380.1	AT3G22910.1	CPSF30	AT2G02010.1	
GO:0005524	0.023804371348193	5/305	0.854096006889418	1	ATP binding	AT5G53320.1	ATHSP90.1	AATP1	AT3G51570.1	AT4G09360.1	
GO:0008171	0.000829546274255212	2/305	0.026208575603072	1	O-methyltransferase activity	AT1G76790.1	AT1G21100.1	
GO:0008194	0.0036067229315444	3/305	0.0982553132508927	1	UDP-glycosyltransferase activity	AT3G11340.1	AT2G36970.1	UGT73B4	
GO:0008270	0.0297915314145567	8/305	0.691077305843897	1	zinc ion binding	AT5G42250.1	AT3G46800.1	AT3G45480.1	AT3G45530.1	AT3G28210.1	AT3G05200.1	AT1G72680.1	AT1G49210.1	
GO:0008289	0.0036067229315444	2/305	0.301247928488375	1	lipid binding	AT4G22470.1	AT2G15325.1	
GO:0008483	0.000685277356993436	2/305	0.0182309628137337	1	transaminase activity	AT5G53970.1	AT2G24850.1	
GO:0008757	0.000937747962201544	2/305	0.0329510336228225	1	S-adenosylmethionine-dependent methyltransferase activity	AT3G44860.1	AT5G37990.1	
GO:0009055	0.00299358003318185	3/305	0.0637386040689468	1	electron carrier activity	AT4G33930.1	AT1G26390.1	AT1G26380.1	
GO:0015297	0.00187549592440309	2/305	0.111873642709944	1	antiporter activity	AT3G23550.1	AT1G71140.1	
GO:0015385	0.00126235302604054	2/305	0.0565783525415582	1	sodium:hydrogen antiporter activity	ATCHX20	ATCHX14	
GO:0016301	0.0332539854288394	16/305	0.0498597527992376	1	kinase activity	AT5G35380.1	AT5G28080.1	AT5G59700.1	AT5G53320.1	AT5G46080.1	AT5G10520.1	AT3G50310.1	AT4G27300.1	AT4G25160.1	AT1G16150.1	AT3G05360.1	AT1G21250.1	AT1G11340.1	AT2G25090.1	AT1G61610.1	AT2G29220.1	
GO:0016491	0.00865613503570656	6/305	0.0502710521503126	1	oxidoreductase activity	AT5G42250.1	AT3G49620.1	ATRFNR1	AT1G72680.1	AT2G07727.1	AT2G29350.1	
GO:0016740	0.00840366443049845	3/305	0.473653727394618	1	transferase activity	AT3G51570.1	AT4G09360.1	AT5MAT	
GO:0016757	0.0121546562793046	5/305	0.313485169775075	1	transferase activity, transferring glycosyl groups	AT5G59530.1	AT1G05670.1	AT2G15390.1	AT2G36970.1	UGT73B4	
GO:0016787	0.00584289114910193	2/305	0.533789625270985	1	hydrolase activity	AT1G14250.1	ATNUDT6	
GO:0016789	0.00421986582990695	2/305	0.369356445613309	1	carboxylic ester hydrolase activity	AT5G42170.1	AT2G23540.1	
GO:0016829	0.00220010098824208	3/305	0.0296986561433033	1	lyase activity	AT3G24640.1	AT3G29110.1	AT1G61120.1	
GO:0016887	0.00483300872826949	2/305	0.43472349648285	1	ATPase activity	AATP1	AT3G47950.1	
GO:0019825	0.00847579888912934	6/305	0.0462437968551217	1	oxygen binding	AT3G52970.1	AT4G32170.1	AT3G26200.1	AT3G26830.1	AT1G65340.1	AT2G30770.1	
GO:0042626	0.00295751280386641	2/305	0.228002033185253	1	ATPase activity, coupled to transmembrane movement of substances	ATMRP7	AT2G39350.1	
GO:0045735	0.00234436990550386	2/305	0.160367075411846	1	nutrient reservoir activity	PLP2	AT3G05930.1	
GO:0051082	0.0027050421986583	2/305	0.199787737258609	1	unfolded protein binding	ATHSP90.1	AT-HSP17.6A	

Line RNAi-A1:
2-Fold Downregulated Biological Process
GMRG_Term	Pop_frac	Study_frac	Raw_es	e-score	Description	Contributing_genes
GO:0051707	0.00229952184545753	5/159	3.31135766700778e-05	0.00251663182692591	response to other organism	AT3G13100.1	AT2G43570.1	ATNUDT6	YLS9	UGT73B4	
GO:0009867	0.00043800416103953	2/159	0.00212626458670787	0.161596108589798	jasmonic acid mediated signaling pathway	AT1G19640.1	RNS1	
GO:0009407	0.00167901595065153	3/159	0.00242478287351636	0.184283498387243	toxin catabolic process	ATGSTF6	ATGSTU4	ATGSTF3	
GO:0016036	0.000620505894806001	2/159	0.00429878153604825	0.326707396739667	cellular response to phosphate starvation	AT2G02990.1	RNS1	
GO:0006952	0.0133591269117057	7/159	0.00566856259953906	0.430810757564969	defense response	PDF1.2	AT3G51570.1	PDF1.2b	AT3G05360.1	ATTI1	LCR78	LCR67	
GO:0006950	0.00288352739351024	3/159	0.0109922214782799	0.83540883234927	response to stress	AT5G35380.1	AT4G25160.1	ATGSTF6	
GO:0009611	0.00299302843377012	3/159	0.012156288427375	0.9238779204805	response to wounding	ATBCB	JMT	RNS1	
GO:0005975	0.01241011789612	3/159	0.315991570190413	1	carbohydrate metabolic process	AT4G16260.1	AT3G26610.1	AT1G02790.1	
GO:0006118	0.0193451837792459	7/159	0.0354860178773129	1	electron transport	AT5G20230.1	ATPAO1	AT3G52970.1	AT4G32170.1	AT1G26390.1	AT1G79800.1	AT2G07727.1	
GO:0006355	0.0337628207467971	8/159	0.170612776843036	1	regulation of transcription, DNA-dependent	AT5G60130.1	AT5G38800.1	RAP2.6L	AT3G46800.1	AT3G45530.1	AT3G23230.1	ATERF15	RAP2.6	
GO:0006464	0.00240902288571741	2/159	0.0563950224936256	1	protein modification	UBC26	AT1G53950.1	
GO:0006468	0.0336898200532905	9/159	0.0896705591112702	1	protein amino acid phosphorylation	AT5G35380.1	AT5G59700.1	AT5G53320.1	AT5G10520.1	AT4G25160.1	AT1G16150.1	AT1G11340.1	AT1G61610.1	AT2G29220.1	
GO:0006508	0.0155856480636566	4/159	0.23654003666402	1	proteolysis	AT5G10760.1	AT4G12920.1	AT4G10520.1	AT1G32960.1	
GO:0006512	0.00226302149870424	2/159	0.0504619998961783	1	ubiquitin cycle	UBC26	AT1G53950.1	
GO:0006629	0.00613205825455342	3/159	0.0746564840831166	1	lipid metabolic process	PLP2	AT5G14180.1	AT2G23540.1	
GO:0006812	0.00332153155454977	3/159	0.0160594869567849	1	cation transport	AT3G51860.1	CHX14	AT3G22910.1	
GO:0006886	0.00569405409351389	2/159	0.229268880552653	1	intracellular protein transport	AtRABH1c	TIC20-IV	
GO:0006979	0.00565755374676059	2/159	0.22713329272167	1	response to oxidative stress	ATBCB	ATGSTF6	
GO:0007242	0.00229952184545753	2/159	0.0519229212034833	1	intracellular signaling cascade	AT3G46800.1	AT3G45530.1	
GO:0007568	0.00153301456363835	2/159	0.0247607000165383	1	aging	AT3G49620.1	AT2G02990.1	
GO:0008150	0.393218235573238	49/159	0.989658997539921	1	biological_process	AT4G17410.1	AT4G16050.1	AT4G37010.1	AT5G62280.1	AT5G60950.1	AT5G49700.1	AT5G44990.1	AT5G42380.1	AT5G18920.1	AT5G18710.1	AT5G14150.1	AT5G07010.1	AT5G04730.1	AT5G02360.1	AT3G63040.1	AT3G59930.1	AT3G50770	AT3G45120.1	AT3G43770.1	AT4G30970.1	AT4G25020.1	AT4G20250.1	AT4G00920.1	AT1G66490.1	AT3G24640.1	AT2G25780.1	AT3G16220.1	AT3G29080.1	AT3G14280.1	AT3G06970.1	AT3G05930.1	AT3G01830.1	AT1G13330.1	AT1G13340.1	AT1G63280.1	AT1G49015.1	AT1G43745.1	AT1G42400.1	AT1G14870.1	AT2G22560.1	AT1G79100.1	AT1G55630.1	AT1G76960.1	AT2G32210.1	AT2G14560.1	AT2G42480.1	AT2G29605.1	AT2G29040.1	AT2G39330.1	
GO:0008152	0.0190166806584663	4/159	0.35811376360733	1	metabolic process	AT3G11340.1	AT3G22910.1	AT3G29110.1	AT2G39030.1	
GO:0009723	0.00335803190130306	2/159	0.0999858556173423	1	response to ethylene stimulus	PDF1.2	PR4	
GO:0009873	0.00142351352337847	2/159	0.0215515269465645	1	ethylene mediated signaling pathway	AT3G23230.1	ATERF15	
GO:0045449	0.0213527028506771	2/159	0.856310911510776	1	regulation of transcription	AT5G04150.1	AT1G27740.1	

Line RNAi-A1:
2-Fold Downregulated Cellular Component
GMRG_Term	Pop_frac	Study_frac	Raw_es	e-score	Description	Contributing_genes
GO:0005618	0.00114772306553128	3/153	0.000713064398981604	0.0178266099745401	cell wall	PDF1.2a	PDF1.2b	LCR67	
GO:0012505	0.154239170677527	35/153	0.00957026239698824	0.239256559924706	endomembrane system	AT4G16260.1	AT5G60950.1	AT5G59700.1	AT5G53320.1	AT5G14180.1	ATPAO1	AT5G10760.1	AT3G63040.1	AT3G59930.1	AT3G52970.1	AtRABH1c	AT4G32170.1	AT4G12920.1	AT4G10520.1	AT3G11340.1	AT1G66490.1	AT3G28840.1	AT3G32280.1	AT3G13100.1	AT2G15325.1	AT3G26610.1	AT3G05930.1	AT3G04720	AT3G05360.1	AT2G43510.1	AT2G43570.1	AT1G26390.1	LCR78	AT1G02790.1	AT1G11340.1	AT1G76960.1	AT1G61610.1	AT2G15490.2	AT2G29220.1	AT2G23540.1	
GO:0005575	0.328619029988893	46/153	0.79434727377262	1	cellular_component	AT4G17410.1	AT4G16050.1	AT5G35380.1	AT5G25580.1	AT5G62280.1	AT5G60130.1	AT5G44990.1	AT5G18920.1	AT5G18710.1	AT5G10520.1	AT5G07010.1	AT5G04730.1	AT5G02360.1	AT3G55970.1	AT3G46800.1	AT3G45530.1	AT3G45120.1	AT3G43770.1	AT4G30970.1	AT4G20250.1	CBL5	AT4G00920.1	AT2G25780.1	AT3G16220.1	AT3G29080.1	AT3G06970.1	AT3G01830.1	AT1G13330.1	ACS2	PLDEPSILON	AT1G10880.1	AT1G49015.1	AT1G43745.1	AT1G42400.1	AT1G14870.1	AT1G53950.1	AT2G22560.1	AT1G79100.1	AT1G61120.1	AT1G51380.1	AT2G02010.1	AT2G14560.1	AT2G42480.1	AT2G39030.1	AT2G29605.1	AT2G39330.1	
GO:0005576	0.00307293594964828	2/153	0.0806068810717201	1	extracellular region	AT2G18660.1	RNS1	
GO:0005622	0.0189189189189189	3/153	0.555348378229407	1	intracellular	AtRABH1c	AT4G25020.1	AT1G21970.1	
GO:0005634	0.0713069233617179	8/153	0.86115467030144	1	nucleus	AT5G04150.1	AT5G38800.1	RAP2.6L	AT3G23230.1	AT1G21970.1	AT1G27740.1	ATERF15	RAP2.6	
GO:0005737	0.0154017030729359	5/153	0.0883602768321598	1	cytoplasm	PLP2	JMT	ATGSTF6	ATGSTU4	ATGSTF3	
GO:0005739	0.110366530914476	13/153	0.874433853803774	1	mitochondrion	AT5G04150.1	AT4G37010.1	AT5G17460	AT5G66500.1	AT5G49700.1	AT3G49620.1	AT3G24640.1	AT3G29110.1	AT3G14280.1	AT1G13340.1	AT1G63280.1	AT1G02930.1	AT1G55630.1	
GO:0005829	0.00562754535357275	2/153	0.212992463506192	1	cytosol	AT1G21100.1	ATNUDT6	
GO:0009505	0.00655312847093669	2/153	0.265204910617914	1	cell wall (sensu Magnoliophyta)	WAKL4	AT1G32960.1	
GO:0009507	0.121066271751203	15/153	0.841661533010428	1	chloroplast	AT5G42380.1	AT5G42250.1	AT5G38800.1	AT5G01110.1	AT3G51570.1	AT3G50770	AT4G25160.1	TIC20-IV	AT3G04540.1	AT3G10100.1	AT1G02820.1	AT1G13970.1	YLS9	AT2G32210.1	AT2G38240.1	
GO:0016020	0.0455757126990004	9/153	0.263833075909479	1	membrane	PLP2	AT3G51570.1	AT3G47950.1	OLEO1	AT3G22910.1	AT3G23550.1	AAP8	AT2G07727.1	AT2G29040.1	
GO:0016021	0.0129211403184006	3/153	0.317007515884457	1	integral to membrane	AT3G47950.1	CHX14	AT3G13100.1	
GO:0031225	0.0088115512773047	3/153	0.152990855959588	1	anchored to membrane	AT5G20230.1	AT5G14150.1	AT1G79800.1	

Line RNAi-A1:
2-Fold Downregulated Molecular Function
GMRG_Term	Pop_frac	Study_frac	Raw_es	e-score	Description	Contributing_genes
GO:0004364	0.00173122700714131	3/158	0.0026022789138733	0.187364081798878	glutathione transferase activity	AT1G02930.1	AT2G29460.1	AT2G02930.1	
GO:0016829	0.00220010098824208	3/158	0.00513074463813213	0.369413613945513	lyase activity	AT3G24640.1	AT3G29110.1	AT1G61120.1	
GO:0003674	0.356452427324533	49/158	0.904703075173735	1	molecular_function	AT4G17410.1	AT4G16050.1	AT5G17460	AT5G62280.1	AT5G60950.1	AT5G49700.1	AT5G44990.1	PDF1.2	AT5G18920.1	AT5G18710.1	AT5G14150.1	SYN1	AT5G04730.1	AT5G02360.1	AT3G63040.1	AT3G59930.1	AT3G45120.1	AT3G43770.1	AT4G30970.1	OLEO1	AT4G20250.1	AT4G00920.1	AT1G66490.1	PDF1.2b	AT2G25780.1	AT3G16220.1	AT3G29080.1	AT3G14280.1	AT1G13330.1	AT1G63280.1	AT1G49015.1	AT1G43745.1	LCR78	AT1G02820.1	AT1G42400.1	AT1G13970.1	LCR67	AT1G14870.1	AT1G53950.1	YLS9	AT2G22560.1	AT1G79100.1	AT1G55630.1	AT1G76960.1	AT2G32210.1	AT2G14560.1	AT2G42480.1	AT2G29605.1	AT2G39330.1	
GO:0003677	0.0469595325687081	9/158	0.324816338202133	1	DNA binding	AT5G04150.1	AT5G60130.1	AT5G38800.1	RAP2.6L	AT3G23230.1	AT1G27740.1	ATERF15	AT1G67500.1	RAP2.6	
GO:0003700	0.0614224915242011	9/158	0.640014348808282	1	transcription factor activity	AT5G04150.1	AT5G60130.1	AT5G38800.1	RAP2.6L	AT3G23230.1	AT1G21970.1	AT1G27740.1	ATERF15	RAP2.6	
GO:0003824	0.0107119671066869	3/158	0.240113257898689	1	catalytic activity	AT5G14180.1	AT3G26840.1	AT2G29040.1	
GO:0004194	0.0021279665296112	2/158	0.0446878029058736	1	pepsin A activity	AT5G10760.1	AT4G12920.1	
GO:0004289	0.00205583207098031	2/158	0.0419907647872546	1	subtilase activity	AT4G10520.1	AT1G32960.1	
GO:0004650	0.00259684051071197	2/158	0.0636637154516954	1	polygalacturonase activity	AT3G26610.1	AT1G02790.1	
GO:0005507	0.0041837986005915	2/158	0.141801441234733	1	copper ion binding	AT5G20230.1	AT1G79800.1	
GO:0005509	0.00602322729567915	4/158	0.0155052888297731	1	calcium ion binding	AT4G37010.1	AT5G42380.1	AT3G50770	AT3G01830.1	
GO:0005515	0.0402870951453509	4/158	0.884301513184719	1	protein binding	AT3G46800.1	AT3G45480.1	AT3G45530.1	AT3G05360.1	
GO:0005516	0.00613142898362548	2/158	0.252675563360727	1	calmodulin binding	AT3G22910.1	AT2G02010.1	
GO:0005524	0.023804371348193	4/158	0.520854353299172	1	ATP binding	AT5G53320.1	ATHSP90.1	AATP1	AT3G51570.1	
GO:0008194	0.0036067229315444	2/158	0.111427884663733	1	UDP-glycosyltransferase activity	AT3G11340.1	UGT73B4	
GO:0008270	0.0297915314145567	4/158	0.696239933752629	1	zinc ion binding	AT5G42250.1	AT3G46800.1	AT3G45480.1	AT3G45530.1	
GO:0016301	0.0332539854288394	10/158	0.0387970733293667	1	kinase activity	AT5G35380.1	AT5G59700.1	AT5G53320.1	AT5G10520.1	AT4G25160.1	AT1G16150.1	AT3G05360.1	AT1G11340.1	AT1G61610.1	AT2G29220.1	
GO:0016491	0.00865613503570656	3/158	0.15764793570132	1	oxidoreductase activity	AT5G42250.1	AT3G49620.1	AT2G07727.1	
GO:0016757	0.0121546562793046	2/158	0.574349376246935	1	transferase activity, transferring glycosyl groups	AT5G59530.1	UGT73B4	
GO:0016887	0.00483300872826949	2/158	0.177740658201396	1	ATPase activity	AATP1	AT3G47950.1	
GO:0019825	0.00847579888912934	2/158	0.38783095017951	1	oxygen binding	AT3G52970.1	AT4G32170.1	
GO:0030246	0.00169515977782587	2/158	0.0295054100980372	1	carbohydrate binding	AT1G11340.1	AT1G61610.1	
GO:0045735	0.00234436990550386	2/158	0.0531465310923125	1	nutrient reservoir activity	PLP2	AT3G05930.1	

Line RNAi-A1:
1.5-Fold Upregulated Biological Process
GMRG_Term	Pop_frac	Study_frac	Raw_es	e-score	Description	Contributing_genes											
GO:0009409	0.005073548	11/172	1.35E-09	9.72E-08	response to cold	RD29B	AT4G25490.1	CBF1	CBF2	HVA22D	RD20	AT1G24620.1	ATPP2CA	AT1G20450.1	LTI29	COR15A	
GO:0009737	0.005876556	11/172	6.39E-09	4.60E-07	response to abscisic acid stimulus	mybcov1	AT5G59220.1	RD29B	ATHB-12	ATHVA22D	ATMYB102	AtMYB74	RD20	ATPP2CA	LTI29	GBF3	
GO:0009631	0.000657006	4/172	4.29E-06	0.000308551	cold acclimation	CBF1	CBF2	LTI29	COR15A								
GO:0009651	0.005110049	6/172	0.000262883	0.018927589	response to salt stress	mybcov1	RD29B	ATHB-12	ATMYB102	AtMYB74	RD20						
GO:0009414	0.003358032	5/172	0.00029115	0.020962811	response to water deprivation	RD29B	AT4G25490.1	ATHVA22D	ATPP2CA	LTI29							
GO:0006952	0.013359127	8/172	0.002274006	0.163728425	defense response	AT4G16920.1	AT4G16930.1	AT5G51360.1	AT3G05650.1	AT1G63750.1	AT1G10920.1	AT1G17420.1	AT2G16870.1				
GO:0006970	0.001752017	3/172	0.003418174	0.246108526	response to osmotic stress	ATHB-12	ATMYB102	COR15A									
GO:0006350	0.002555024	3/172	0.009784973	0.704518027	transcription	AT5G51360.1	AT1G63020.1	AT2G40030.1									
GO:0005975	0.012410118	2/172	0.631872983	1	carbohydrate metabolic process	AT1G80170.1	AT1G10050.1										
GO:0006118	0.019345184	2/172	0.848271264	1	electron transport	AT3G20960.1	AT1G13140.1										
GO:0006355	0.033762821	12/172	0.014143517	1	"regulation of transcription, DNA-dependent"	AT2G23340.1	AT5G51860.1	AT5G43840.1	AtMYB24	AT3G61890.1	AT4G28140.1	AtMYB74	AT1G22190.1	AT3G24520.1	AT3G22830.1	AT1G64380.1	AT2G20880.1
GO:0006468	0.03368982	5/172	0.691720764	1	protein amino acid phosphorylation	AT5G49770.1	AT4G23220.1	AT3G04690.1	AT1G23540.1	AT2G19400.1							
GO:0006508	0.015585648	2/172	0.751209286	1	proteolysis	AT4G36880.1	AT4G33620.1										
GO:0007165	0.008650582	2/172	0.439338186	1	signal transduction	AT3G05650.1	AT1G73070.1										
GO:0007242	0.002299522	2/172	0.059657848	1	intracellular signaling cascade	AT2G19650.1	AT2G19660.1																																																													
GO:0007275	0.005073548	2/172	0.217253653	1	multicellular organismal development	ANAC097	ANAC096																																																													
GO:0008150	0.393218236	63/172	0.788661639	1	biological_process	AT4G14630.1	AT5G04310.1	AT1G30260.1	AT5G28940.1	AT5G26970.1	AT5G26840.1	AT5G62210.1	AT5G59760.1	AT5G53710.1	AT5G52890.1	AT5G49380.1	AT5G46500.1	AT5G45630.1	AT5G37300.1	AT5G37520.1	AT5G05060.1	AT3G61400.1	AT3G59120.1	AT3G49830.1	AT3G45500.1	AT3G44960.1	AT3G44570.1	AT4G29250.1	AT4G27657.1	AT4G24300.1	AT4G19470.1	AT4G18395.1	AT4G10410.1	AT3G29575.1	AT1G13630.1	AT1G16850	AT3G28270.1	AT3G18540.1	AT2G06700.1	AT2G21990.1	AT2G24880.1	AT3G19880.1	AT3G15860.1	AT3G04250.1	AT3G09550.1	AT3G05640.1	AT3G02240.1	AT1G52390.1	AT1G76740.1	IQD8	AT1G45150.1	AT1G20070.1	ATROPGEF2	AT1G34630.1	AT1G20970.1	AT1G23350.1	AT2G38820.1	AT2G24920.1	AT2G42870.1	AT1G61920.1	AT1G30990.1	AT2G15660.1	AT2G14330.1	AT2G24410.1	AT2G25625.1	AT2G47770.1	AT2G47780.1	AT2G33790.1
GO:0008152	0.019016681	4/172	0.413967508	1	metabolic process	AT4G14440.1	AT3G29190.1	AT1G32480.1	AT1G33750.1																																																											
GO:0009611	0.002993028	2/172	0.094025762	1	response to wounding	ATMYB102	AT1G17420.1																																																													
GO:0009723	0.003358032	2/172	0.113907796	1	response to ethylene stimulus	mybcov1	AtMYB74																																																													
GO:0009738	0.001314012	2/172	0.021466653	1	abscisic acid mediated signaling	RD29B	ATPP2CA																																																													
GO:0009753	0.004015038	3/172	0.032199855	1	response to jasmonic acid stimulus	mybcov1	MYB24	AtMYB74																																																												
GO:0009793	0.009052086	2/172	0.462454139	1	embryonic development (sensu Magnoliophyta)	AT1G32560.1	AT1G52690.1																																																													
GO:0045449	0.021352703	6/172	0.163381074	1	regulation of transcription	mybcov1	ATMYB102	AT3G15270.1	AT1G74500.1	AT1G03840.1	AT2G24340.1																																																									

Line RNAi-A1:
1.5-Fold Upregulated Cellular Component
GMRG_Term	Pop_frac	Study_frac	Raw_es	e-score	Description	Contributing_genes
GO:0005634	0.0713069233617179	23/162	0.00120052482613993	0.0300131206534983	nucleus	AT2G23340.1	CO	AT5G62470.2	AT5G51860.1	AT5G43840.1	SYN2	AtMYB24	AT3G61890.1	AT4G28140.1	AT4G25490.1	AT4G25470.1	ATMYB102	AtMYB74	AT1G22190.1	AT3G15270.1	AT3G24520.1	AT3G22830.1	LTI29	AT1G64380.1	AT1G74500.1	AT1G63020.1	AT2G20880.1	NRPD1b	
GO:0005575	0.328619029988893	72/162	0.00134327321287459	0.0335818303218647	cellular_component	AT4G16930.1	AT4G14440.1	PKS4	AT5G28310.1	AT5G28940.1	AT5G26970.1	AT5G26840.1	AT5G66170.1	AT5G59760.1	AT5G58310.1	AT5G52890.1	AT5G52680.1	RD29B	AT5G51800.1	AT5G51360.1	ANAC097	AT5G49380.1	ANAC096	AT5G45630.1	AT5G37300.1	AT5G37520.1	AT5G05060.1	AT3G61400.1	AT3G59120.1	AT3G45500.1	AT3G44960.1	AT4G33620.1	AT4G29250.1	ATGOLS6	ATHVA22D	AT4G24300.1	AT4G23220.1	AT4G19470.1	AT4G18395.1	AT4G10410.1	AT3G29575.1	RD20	AT1G13630.1	AT1G32560.1	AT3G28270.1	AT3G20960.1	AT3G18540.1	AT2G06700.1	AT1G24620.1	AT3G19880.1	AT3G09550.1	AT3G05640.1	ARR7	AT1G52390.1	IQD8	ANNAT5	AT1G10920.1	AT1G45150.1	ATROPGEF2	AT1G35530.1	AT1G80060.1	AT1G52690.1	AT1G34630.1	AT1G20970.1	AT2G38820.1	AT2G24920.1	AT1G61920.1	AT1G10050.1	FT	AT1G30990.1	AT2G15660.1	AT2G14330.1	AT2G24410.1	AT2G24340.1	AT2G47780.1	AT2G19660.1	AT2G19400.1	
GO:0005576	0.00307293594964828	2/162	0.0888459164025553	1	extracellular region	GLP9	AT1G75930.1	
GO:0005737	0.0154017030729359	2/162	0.71499673906013	1	cytoplasm	LTI29	AT2G20880.1	
GO:0005739	0.110366530914476	6/162	0.999806400251788	1	mitochondrion	AT1G30260.1	AT5G46500.1	CHR40	AT3G04250.1	AT1G33750.1	AT2G16870.1	
GO:0009507	0.121066271751203	15/162	0.89523599756034	1	chloroplast	AT4G16920.1	AT5G59220.1	AT3G63060.1	AT3G44570.1	AT4G02740.1	AT2G21990.1	AT1G77680.1	AT1G74500.1	AT1G63750.1	AT1G17420.1	AT1G20070.1	AT2G42870.1	AT1G60190.1	AT1G23540.1	AT2G25625.1	
GO:0012505	0.154239170677527	20/162	0.886907611197666	1	endomembrane system	AT4G36880.1	AT5G53710.1	AT5G49770.1	AT5G41900.1	AT3G50990.1	AT3G50400.1	AT4G27657.1	AT1G16850	APUM17	AT2G24880.1	AT3G15860.1	AT3G04690.1	AT3G05650.1	AT3G02240.1	AT1G80170.1	AT1G73070.1	AT1G13140.1	AT1G23340.1	AT1G23350.1	AT2G33790.1	
GO:0016020	0.0455757126990004	6/162	0.752667646694652	1	membrane	AT4G16920.1	AT5G19520.1	LTI29	AT1G63750.1	AT2G16870.1	AT2G41190.1	
GO:0031225	0.0088115512773047	2/162	0.418694336873262	1	anchored to membrane	AT5G04310.1	AT5G62210.1	

Line RNAi-A1:
1.5-Fold Upregulated Molecular Function
GMRG_Term	Pop_frac	Study_frac	Raw_es	e-score	Description	Contributing_genes
GO:0003700	0.0614224915242011	25/166	2.93763294442038e-05	0.00173320343720802	transcription factor activity	AT2G23340.1	AT5G15840.1	AT5G62470.2	AT5G51860.1	ANAC097	ANAC096	AT5G43840.1	AtMYB24	AT3G61890.1	AT4G28140.1	AT4G25490.1	AT4G25470.1	ATMYB102	AtMYB74	AT1G22190.1	AT3G15270.1	AT3G24520.1	AT3G22830.1	AT1G64380.1	AT1G74500.1	AT1G03840.1	AT2G20880.1	AT2G15660.1	AT2G24340.1	AT2G46270.1	
GO:0003677	0.0469595325687081	20/166	0.000108260103767777	0.00638734612229887	DNA binding	AT2G23340.1	AT5G62470.2	AT5G52890.1	AT5G43840.1	AtMYB24	AT4G28140.1	AT4G25490.1	AT4G25470.1	ATMYB102	AtMYB74	AT1G22190.1	AT3G15270.1	CHR40	AT3G24520.1	AT3G22830.1	AT1G64380.1	AT1G74500.1	AT1G63020.1	AT2G20880.1	AT2G40030.1	
GO:0017111	0.00259684051071197	4/166	0.000928758769710659	0.0547967674129289	nucleoside-triphosphatase activity	AT4G16920.1	AT3G49830.1	AT1G63750.1	AT2G16870.1	
GO:0016563	0.0027050421986583	3/166	0.0103858354811834	0.61276429338982	transcriptional activator activity	ATHB-12	AT4G25490.1	AT4G25470.1	
GO:0015071	0.00277717665728919	3/166	0.0111539869309187	0.658085228924201	protein phosphatase type 2C activity	AT5G59220.1	AT3G05640.1	ATPP2CA	
GO:0016740	0.00840366443049845	5/166	0.0133313409983927	0.786549118905167	transferase activity	AT4G16920.1	AT4G29250.1	AT1G63750.1	AT1G10920.1	AT2G16870.1	
GO:0000166	0.00858400057707567	5/166	0.0144927031348095	0.855069484953763	nucleotide binding	AT4G16920.1	AT3G49830.1	AT3G09080.1	AT1G63750.1	AT2G16870.1	
GO:0003674	0.356452427324533	61/166	0.411677313112094	1	molecular_function	AT4G16930.1	PKS4	AT1G30260.1	AT5G28940.1	AT5G26970.1	AT5G26840.1	AT5G66170.1	AT5G62210.1	AT5G59760.1	AT5G53710.1	RD29B	AT5G51360.1	AT5G49380.1	AT5G46500.1	AT5G45630.1	SYN2	AT5G37520.1	AT3G59120.1	AT3G45500.1	AT3G45000.1	AT3G44960.1	AT3G44570.1	AT4G27657.1	ATHVA22D	AT4G24300.1	AT4G18395.1	AT4G10410.1	AT3G29575.1	AT1G13630.1	AT1G16850	AT1G32560.1	AT3G28270.1	AT3G18540.1	AT2G06700.1	AT2G21990.1	AT2G24880.1	AT3G19880.1	AT3G15860.1	AT3G04250.1	AT3G02240.1	LTI29	AT1G52390.1	AT1G45150.1	AT1G20070.1	ATROPGEF2	AT1G80060.1	AT1G52690.1	AT1G34630.1	AT1G20970.1	AT1G23340.1	AT2G38820.1	COR15A	AT2G42870.1	AT1G61920.1	AT1G30990.1	AT2G14330.1	AT2G24410.1	AT2G25625.1	AT2G47770.1	AT2G47780.1	AT2G33790.1	
GO:0003723	0.0124792613431436	4/166	0.154390876875721	1	RNA binding	APUM17	AT1G77680.1	AT1G03457.1	AT2G14550.1	
GO:0003899	0.00194763038303398	2/166	0.0416217398664306	1	DNA-directed RNA polymerase activity	AT1G63020.1	AT2G40030.1	
GO:0004842	0.00797085767871312	2/166	0.382150395367086	1	ubiquitin-protein ligase activity	ASK10	AT1G60190.1	
GO:0004888	0.00465267258169227	3/166	0.0426266484557383	1	transmembrane receptor activity	AT4G16920.1	AT1G63750.1	AT2G16870.1	
GO:0005509	0.00602322729567915	3/166	0.0791625726696576	1	calcium ion binding	AT2G33380.1	AT1G24620.1	ANNAT5	
GO:0005515	0.0402870951453509	8/166	0.353714581880858	1	protein binding	AT4G19470.1	ATEXO70G2	AT3G09550.1	AT3G05650.1	ATPP2CA	ATROPGEF2	AT1G73070.1	FT	
GO:0005524	0.023804371348193	6/166	0.204870769980576	1	ATP binding	AT4G16920.1	AT5G49770.1	CHR40	AT1G63750.1	AT1G10920.1	AT2G16870.1	
GO:0008234	0.00411166414196061	2/166	0.149195890947961	1	cysteine-type peptidase activity	AT4G36880.1	AT4G33620.1	
GO:0008270	0.0297915314145567	2/166	0.960156697778197	1	zinc ion binding	AT5G15840.1	AT1G03840.1	
GO:0008415	0.00252470605208108	2/166	0.066058322843871	1	acyltransferase activity	AT1G75930.1	AT1G04220.1	
GO:0016301	0.0332539854288394	5/166	0.650306087427295	1	kinase activity	AT4G23220.1	AT3G04690.1	AT3G05650.1	AT1G23540.1	AT2G19400.1	
GO:0016491	0.00865613503570656	2/166	0.421933752244176	1	oxidoreductase activity	AT5G28310.1	AT1G32480.1	
GO:0016787	0.00584289114910193	2/166	0.253102468298862	1	hydrolase activity	AT5G58310.1	AT5G41900.1	
GO:0016789	0.00421986582990695	2/166	0.155437538384122	1	carboxylic ester hydrolase activity	AT3G50400.1	AT1G75930.1	
GO:0016829	0.00220010098824208	2/166	0.0518127631653425	1	lyase activity	AT3G29190.1	AT1G33750.1	
GO:0019825	0.00847579888912934	2/166	0.411585912241819	1	oxygen binding	AT3G20960.1	AT1G13140.1	
GO:0030528	0.00342638678496718	2/166	0.111070468600514	1	transcription regulator activity	CO	AT1G19050.1	
GO:0046872	0.00353458847291351	2/166	0.116905073043328	1	metal ion binding	AT4G14630.1	AT5G52680.1	

Line RNAi-A1:
2-Fold Upregulated Biological Process
GMRG_Term	Pop_frac	Study_frac	Raw_es	e-score	Description	Contributing_genes
GO:0009409	0.00507354819870789	4/77	0.000644475319331459	0.023845586815264	response to cold	RD29B	AT4G25490.1	CBF1	CBF2	
GO:0009631	0.000657006241559295	2/77	0.00115859265582605	0.042867928265564	cold acclimation	CBF1	CBF2	
GO:0006355	0.0337628207467971	7/77	0.0152021250254479	0.562478625941573	regulation of transcription, DNA-dependent	AT5G51860.1	AT5G43840.1	AtMYB24	AtMYB74	AT3G22830.1	AT1G64380.1	AT2G20880.1	
GO:0006468	0.0336898200532905	2/77	0.737185070223776	1	protein amino acid phosphorylation	AT5G49770.1	AT2G19400.1	
GO:0006952	0.0133591269117057	2/77	0.274853907480707	1	defense response	AT4G16930.1	AT2G16870.1	
GO:0008150	0.393218235573238	33/77	0.29984765629373	1	biological_process	AT4G14630.1	AT5G26970.1	AT5G62210.1	AT5G53710.1	AT5G49380.1	AT5G37520.1	AT3G59120.1	AT3G49830.1	AT3G45500.1	AT3G44960.1	AT3G44570.1	AT4G29250.1	AT4G27657.1	AT4G24300.1	AT4G18395.1	AT1G13630.1	AT3G28270.1	AT2G06700.1	AT3G19880.1	AT3G15860.1	AT3G04250.1	AT3G02240.1	AT1G52390.1	AT1G45150.1	ATROPGEF2	AT1G20970.1	AT1G23350.1	AT2G24920.1	AT1G30990.1	AT2G15660.1	AT2G14330.1	AT2G24410.1	AT2G47770.1	
GO:0008152	0.0190166806584663	2/77	0.431872542283822	1	metabolic process	AT3G29190.1	AT1G32480.1	
GO:0009414	0.00335803190130306	2/77	0.0277306274382315	1	response to water deprivation	RD29B	AT4G25490.1	
GO:0009651	0.00511004854546118	2/77	0.0591682704123594	1	response to salt stress	RD29B	AtMYB74	
GO:0009737	0.00587655582728036	2/77	0.0754653290547422	1	response to abscisic acid stimulus	RD29B	AtMYB74	
GO:0009753	0.00401503814286236	2/77	0.0384556145694391	1	response to jasmonic acid stimulus	MYB24	AtMYB74	

Line RNAi-A1:
2-Fold Upregulated Cellular Component
GMRG_Term	Pop_frac	Study_frac	Raw_es	e-score	Description	Contributing_genes
GO:0005575	0.328619029988893	35/73	0.00521506325735967	0.0730108856030353	cellular_component	AT4G16930.1	AT5G26970.1	AT5G58310.1	AT5G52680.1	RD29B	AT5G51800.1	ANAC097	AT5G49380.1	AT5G37520.1	AT3G59120.1	AT3G45500.1	AT3G44960.1	AT4G33620.1	AT4G29250.1	ATGOLS6	AT4G24300.1	AT4G18395.1	AT1G13630.1	AT3G28270.1	AT3G20960.1	AT2G06700.1	AT3G19880.1	AT1G52390.1	ANNAT5	AT1G45150.1	ATROPGEF2	AT1G35530.1	AT1G20970.1	AT2G24920.1	AT1G30990.1	AT2G15660.1	AT2G14330.1	AT2G24410.1	AT2G19660.1	AT2G19400.1	
GO:0005634	0.0713069233617179	12/73	0.00526214166539315	0.0736699833155042	nucleus	CO	AT5G51860.1	AT5G43840.1	AtMYB24	AT4G25490.1	AT4G25470.1	AtMYB74	AT3G22830.1	AT1G64380.1	AT1G74500.1	AT1G63020.1	AT2G20880.1	
GO:0005739	0.110366530914476	3/73	0.990167540433071	1	mitochondrion	CHR40	AT3G04250.1	AT2G16870.1	
GO:0009507	0.121066271751203	2/73	0.999113391621816	1	chloroplast	AT3G44570.1	AT1G74500.1	
GO:0012505	0.154239170677527	10/73	0.70701871685617	1	endomembrane system	AT5G53710.1	AT5G49770.1	AT3G50990.1	AT3G50400.1	AT4G27657.1	AT3G15860.1	AT3G02240.1	AT1G80170.1	AT1G73070.1	AT1G23350.1	
GO:0016020	0.0455757126990004	2/73	0.851440501158761	1	membrane	AT5G19520.1	AT2G16870.1	

Line RNAi-A1:
2-Fold Upregulated Molecular Function
GMRG_Term	Pop_frac	Study_frac	Raw_es	e-score	Description	Contributing_genes
GO:0003700	0.0614224915242011	13/75	0.000600263534567075	0.0234102778481159	transcription factor activity	AT5G15840.1	AT5G51860.1	ANAC097	AT5G43840.1	AtMYB24	AT4G25490.1	AT4G25470.1	AtMYB74	AT3G22830.1	AT1G64380.1	AT1G74500.1	AT2G20880.1	AT2G15660.1	
GO:0003677	0.0469595325687081	11/75	0.000726298414583528	0.0283256381687576	DNA binding	AT5G43840.1	AtMYB24	AT4G25490.1	AT4G25470.1	AtMYB74	CHR40	AT3G22830.1	AT1G64380.1	AT1G74500.1	AT1G63020.1	AT2G20880.1	
GO:0017111	0.00259684051071197	2/75	0.0163321309420477	0.636953106739859	nucleoside-triphosphatase activity	AT3G49830.1	AT2G16870.1	
GO:0016563	0.0027050421986583	2/75	0.0176395641014222	0.687942999955465	transcriptional activator activity	AT4G25490.1	AT4G25470.1	
GO:0000166	0.00858400057707567	2/75	0.135832885991059	1	nucleotide binding	AT3G49830.1	AT2G16870.1	
GO:0003674	0.356452427324533	29/75	0.331632737868077	1	molecular_function	AT4G16930.1	AT5G26970.1	AT5G62210.1	AT5G53710.1	RD29B	AT5G49380.1	AT5G37520.1	AT3G59120.1	AT3G45500.1	AT3G44960.1	AT3G44570.1	AT4G27657.1	AT4G24300.1	AT4G18395.1	AT1G13630.1	AT3G28270.1	AT2G06700.1	AT3G19880.1	AT3G15860.1	AT3G04250.1	AT3G02240.1	AT1G52390.1	AT1G45150.1	ATROPGEF2	AT1G20970.1	AT1G30990.1	AT2G14330.1	AT2G24410.1	AT2G47770.1	
GO:0005515	0.0402870951453509	3/75	0.586595459907127	1	protein binding	ATEXO70G2	ATROPGEF2	AT1G73070.1	
GO:0005524	0.023804371348193	3/75	0.264655714795512	1	ATP binding	AT5G49770.1	CHR40	AT2G16870.1	
GO:0016740	0.00840366443049845	2/75	0.131267365853914	1	transferase activity	AT4G29250.1	AT2G16870.1	
GO:0046872	0.00353458847291351	2/75	0.0290357989948079	1	metal ion binding	AT4G14630.1	AT5G52680.1	

Line RNAi-A2:
1.5-Fold Downregulated Biological Process
GMRG_Term	Pop_frac	Study_frac	Raw_es	e-score	Description	Contributing_genes
GO:0009751	0.00361353432857612	8/267	5.83464054022107e-06	0.00065931438104498	response to salicylic acid stimulus	AtMYB28	AtMYB59	AT3G50060.1	AtMYB48	AtMYB4	ATMYBL2	UGT1	ATGSTU7	
GO:0009739	0.00262802496623718	7/267	6.62419748575218e-06	0.000748534315889996	response to gibberellic acid stimulus	AtMYB28	AtMYB59	AT3G50060.1	AtMYB48	AtMYB4	ATMYBL2	GASA1	
GO:0046686	0.00178851699091141	6/267	7.97000660941528e-06	0.000900610746863927	response to cadmium ion	AtMYB59	AT3G50060.1	AtMYB48	AtMYB4	ATMYBL2	AT1G18330.1	
GO:0009753	0.00401503814286236	8/267	1.27341509124683e-05	0.00143895905310892	response to jasmonic acid stimulus	AtMYB28	AtMYB59	WRKY70	AT3G50060.1	AtMYB48	AtMYB4	AT4G11280.1	ATMYBL2	
GO:0009737	0.00587655582728036	9/267	3.04757967858924e-05	0.00344376503680585	response to abscisic acid stimulus	ATDR4	AtMYB28	CIPK20	AT3G50060.1	AtMYB48	AtMYB4	ATMYBL2	GASA1	ICK1	
GO:0009723	0.00335803190130306	7/267	3.3386658732688e-05	0.00377269243679375	response to ethylene stimulus	AtMYB59	AT3G50060.1	AtMYB48	AtMYB4	AT4G11280.1	ATMYBL2	AT1G18330.1	
GO:0009733	0.00857758148702413	10/267	0.000111810177777301	0.0126345500888351	response to auxin stimulus	AT2G45210.1	AtMYB28	AtMYB59	AtMYB4	AT4G38860.1	AT4G34750.1	AIR1	ACS6	AT4G11280.1	AT2G21220.1	
GO:0050832	0.00131401248311859	4/267	0.000406461594016167	0.0459301601238269	defense response to fungus	AT5G64120.1	WRKY70	AT4G12480.1	AT4G12470.1	
GO:0006355	0.0337628207467971	20/267	0.000801646741352897	0.0905860817728773	regulation of transcription, DNA-dependent	AT4G17460.1	AT4G36920.1	AT1G31640.1	AT5G61600.1	AtMYB28	AtMYB59	FEM111	AT3G50060.1	AtMYB48	BT5	AT4G25480.1	AT1G25560.1	AT2G40750.1	AtMYB10	AT3G06740.1	AT1G13260.1	ATMYBL2	RAP2.8	AT1G18860.1	AT1G74930.1	
GO:0009407	0.00167901595065153	4/267	0.00104335698606457	0.117899339425296	toxin catabolic process	ATGSTU8	ATGSTU24	ATGSTU1	ATGSTU7	
GO:0009651	0.00511004854546118	6/267	0.00256105803785528	0.289399558277647	response to salt stress	AtMYB59	AT3G50060.1	AtMYB48	AtMYB4	ATMYBL2	AT1G18330.1	
GO:0010102	0.000328503120779647	2/267	0.00325599195326767	0.367927090719247	lateral root morphogenesis	AIR1	ICK1	
GO:0006979	0.00565755374676059	6/267	0.00422723354496842	0.477677390581431	response to oxidative stress	AT-AER	AT5G42180.1	AT4G26010.1	AT4G11290.1	AT1G34510.1	AT2G18140.1	
GO:0009741	0.000401503814286236	2/267	0.00491085678219585	0.554926816388132	response to brassinosteroid stimulus	RAV1	GASA1	
GO:0019761	0.000511004854546118	2/267	0.00797027642054757	0.900641235521876	glucosinolate biosynthetic process	MAM1	AOP2	
GO:0005975	0.01241011789612	4/267	0.423399791906231	1	carbohydrate metabolic process	AT5G20710.1	AT3G47010.1	AT4G02290.1	ATCWINV4	
GO:0006071	0.000584005548052706	2/267	0.0103764643861145	1	glycerol metabolic process	AT5G41080.1	AT3G02040.1	
GO:0006118	0.0193451837792459	6/267	0.413397836517781	1	electron transport	AT3G44190.1	ATRFNR1	AT3G28740.1	AT3G26320.1	AT1G64900.1	AT1G64950.1	
GO:0006396	0.00306602912727671	2/267	0.197487863417064	1	RNA processing	CPSF30	AT1G60080.1	
GO:0006457	0.00759207212468518	2/267	0.603658047815304	1	protein folding	AT3G09440.1	AT1G71000.1	
GO:0006468	0.0336898200532905	4/267	0.980622054664312	1	protein amino acid phosphorylation	AT1G73500.1	AT5G11410.1	AT1G08650	AT2G23950.1	
GO:0006508	0.0155856480636566	2/267	0.922143299140769	1	proteolysis	AT3G46840.1	AT4G22720.1	
GO:0006810	0.0122276161623535	7/267	0.0467377491440272	1	transport	AT2G47490.1	AT4G24570.1	AT1G66570.2	AT1G16390.1	AT1G64780	AT1G79410.1	AT2G38940.1	
GO:0006839	0.00156951491039165	2/267	0.0658166316526662	1	mitochondrial transport	AT2G47490.1	AT4G24570.1	
GO:0006857	0.00237252253896412	2/267	0.132278797116354	1	oligopeptide transport	ATOPT6	AT2G02020.1	
GO:0006869	0.00365003467532942	4/267	0.0166819313763269	1	lipid transport	AT4G12480.1	AT4G12470.1	AT4G12500.1	AT4G12550.1	
GO:0006952	0.0133591269117057	5/267	0.286260268778711	1	defense response	AT1G45616.1	DND1	AT5G65970.1	AT4G11180.1	LCR78	
GO:0008150	0.393218235573238	80/267	0.999446614413091	1	biological_process	AT1G67810.1	AT4G16880.1	ATNUDT21	AT5G20790.1	AT5G08350.1	AT5G20150.1	AT5G20400.1	SIB1	AT5G14730.1	AT5G67390.1	AT5G66985.1	AT5G67160.1	AT5G66650.1	AT5G53820.1	AT5G50390.1	AT5G50560.1	ATNUDT11	AT5G40450.1	AT5G35480.1	AT5G35490.1	AT5G24660.1	AT5G23350.1	AT5G09530.1	AT3G62180.1	AT3G59630.1	AT3G57850.1	AT3G57160	AT3G52480.1	AT3G51540.1	AT3G45210.1	AT3G44450.1	AT4G38080.1	AT4G29250.1	AT4G28280.1	AT4G26050.1	AT4G24700.1	AT4G23760.1	AT4G23493.1	AT4G19880.1	AT4G10910.1	AT4G01870.1	AT1G22010.1	AT1G07090.1	AT1G75300.1	AT2G38640.1	AT3G17120.1	AT3G16220.1	AT3G15760.1	AT3G10525.1	AT3G16430.1	AT1G28135.1	AT1G76780.1	AT1G73930.1	AT1G49015.1	AT1G02470.1	AT1G34570.1	AT1G19960.1	AT1G44740.1	AT1G21050.1	AT1G47400.1	AT1G22520.1	AT1G73120.1	AT2G16005.1	AT2G42610	AT1G05370.1	AT1G24090.1	AT1G23140.1	AT1G24530.1	AT1G62480.1	AT2G05510.1	AT2G19970.1	AT2G45130.1	AT2G46735.1	AT2G44670.1	AT2G39510.1	AT2G39500.1	AT2G23470.1	AT2G40000.1	AT2G02730.1	AT2G26680.1	
GO:0008152	0.0190166806584663	8/267	0.138566437239737	1	metabolic process	AT4G15550.1	AT3G62040.1	AT4G20230.1	AT1G21540.1	AT1G73010.1	UGT74D1	AT2G31790.1	AT2G36970.1	
GO:0008643	0.00175201664415812	2/267	0.0796888263449132	1	carbohydrate transport	AT3G47420.1	AT4G35335.1	
GO:0009408	0.00343103259480965	2/267	0.233194695523235	1	response to heat	HSP81-1	AT3G09440.1	
GO:0009409	0.00507354819870789	3/267	0.154500850476313	1	response to cold	AT4G25480.1	DREB1A	AT1G55920.1	
GO:0009414	0.00335803190130306	2/267	0.226012498178362	1	response to water deprivation	ATDR4	DREB1A	
GO:0009611	0.00299302843377012	2/267	0.19042603980818	1	response to wounding	AT4G11280.1	AT4G10270.1	
GO:0009624	0.001861517684418	2/267	0.0884078689413622	1	response to nematode	AT1G71880.1	AT1G64780	
GO:0009693	0.000657006241559295	2/267	0.0130618518444191	1	ethylene biosynthetic process	ACS6	AT4G11280.1	
GO:0009826	0.00284702704675694	2/267	0.176413126644228	1	unidimensional cell growth	AT2G40610.1	GASA1	
GO:0009965	0.000912508668832354	2/267	0.0244942391273419	1	leaf morphogenesis	ROT3	ATD2	
GO:0030001	0.00273752600649706	2/267	0.166017029501514	1	metal ion transport	AT5G03380.1	AT4G35060.1	
GO:0042742	0.00102200970909224	2/267	0.0302807713195261	1	defense response to bacterium	ATHSP90.1	WRKY70	
GO:0045449	0.0213527028506771	9/267	0.120138864530917	1	regulation of transcription	AT5G47670.1	AT3G56980.1	AT3G47500	AtMYB48	AT3G15030.1	AT1G13300.1	AT1G74500.1	AT1G18330.1	AT2G20400.1	
GO:0048366	0.00175201664415812	3/267	0.0114609464233069	1	leaf development	ROT3	TCP4	RAV1	
GO:0051707	0.00229952184545753	2/267	0.125737672307371	1	response to other organism	UGT73B2	UGT73B5	

Line RNAi-A2:
1.5-Fold Downregulated Cellular Component
GMRG_Term	Pop_frac	Study_frac	Raw_es	e-score	Description	Contributing_genes																																																																	
GO:0005829	0.005627545	7/255	0.000623384	0.01496122	cytosol	AT-AER	ATCP1	CIPK20	ATNUDT11	AT4G35150.1	AT3G09440.1	AtSerat2;1																																																											
GO:0005634	0.071306923	32/255	0.001327807	0.031867362	nucleus	AT4G17460.1	AP2	AT-AER	AT1G31640.1	AT5G61600.1	AtMYB28	AT5G59780.2	FEM111	AT5G47670.1	AT3G56980.1	AT3G56400.1	AT3G50060.1	AT3G46130.2	AtMYB4	BT5	AT4G25480.1	AT1G25560.1	AT2G40750.1	AtMYB10	AT3G06740.1	AT1G13260.1	AT1G13300.1	PHR1	ATMYBL2	RAP2.8	AT1G74500.1	AT1G18860.1	AT1G18330.1	CPSF30	AT1G74930.1	AT2G20400.1	ICK1																																		
GO:0005575	0.32861903	66/255	0.993707278	1	cellular_component	AT4G16880.1	AT5G08350.1	AT5G20150.1	AT5G20400.1	AT5G14730.1	AT5G67390.1	AT5G66985.1	AT5G67160.1	AT5G40450.1	AT5G35480.1	AT5G24660.1	AT5G10170.1	AT5G08110.1	AT5G02480.1	AT3G63110.1	AT3G59630.1	AT3G51540.1	AT3G47010.1	AT3G44450.1	AT4G35060.1	AT4G34750.1	AT4G30540.1	AT4G29780.1	AT4G29250.1	AT4G26050.1	AT4G24700.1	AT4G23760.1	AT4G22720.1	ACS6	AOP2	AT4G01870.1	AT1G22010.1	AT1G07090.1	AT1G75300.1	AT3G15030.1	AT2G38640.1	AT3G20340.1	AT3G17120.1	AT3G16220.1	AT3G10525.1	AT3G16430.1	PHR1	AT1G76780.1	OPR2	AT1G73930.1	AT1G49015.1	AT1G06000.1	AT1G34570.1	AT1G19960.1	AT1G21050.1	AT1G47400.1	AT1G71000.1	AT1G73010.1	AT2G31790.1	AT2G42610	AT1G60080.1	AT2G04460.1	AT1G05370.1	PPCK1	AT1G62480.1	AT1G51380.1	AT2G20670.1	AT2G40780.1	AT2G45130.1	AT2G44670.1	AT2G40000.1
GO:0005576	0.003072936	2/255	0.184827763	1	extracellular region	AT2G40610.1	AT2G19970.1																																																																
GO:0005737	0.015401703	4/255	0.554525298	1	cytoplasm	ATGSTU8	ATGSTU24	ATGSTU1	ATGSTU7																																																														
GO:0005739	0.110366531	26/255	0.695695226	1	mitochondrion	AT2G45210.1	AT1G73500.1	AT4G36380.1	AT1G31640.1	AT5G66650.1	AtMYB28	AT5G58770.1	ATBAG1	AT5G47670.1	AT5G35490.1	AT5G17760.1	AT3G57160	AT3G45210.1	AT4G38860.1	AT4G20230.1	AT2G33600.1	AT3G26320.1	ATMYBL2	AT1G44740.1	AT1G22520.1	AT1G64900.1	AT1G59960.1	AT2G21220.1	ANAC006	AT1G23140.1	AT2G46735.1																																								
GO:0005743	0.002813773	2/255	0.161295956	1	mitochondrial inner membrane	AT2G47490.1	AT4G24570.1																																																																
GO:0005875	0.002258423	2/255	0.113214545	1	microtubule associated complex	AT5G20110.1	MRH2																																																																
GO:0005886	0.005738615	2/255	0.431021626	1	plasma membrane	AT5G65970.1	SUC1																																																																
GO:0009505	0.006553128	2/255	0.499396932	1	cell wall (sensu Magnoliophyta)	AT5G42180.1	AT1G75750.1																																																																
GO:0009507	0.121066272	34/255	0.299948036	1	chloroplast	AT1G67810.1	AT4G15550.1	ATNUDT21	SIB1	AT5G61440	AT5G53820.1	AT5G50390.1	AT5G41080.2	AT5G23350.1	MAM1	AT5G11410.1	MRH2	AT4G34740.1	AT4G23493.1	AT4G19880.1	AT4G10910.1	ATRFNR1	AT1G25560.1	AT4G10270.1	AT3G02040.1	AT1G28135.1	RAP2.8	AT1G78090.1	AT1G74500.1	ZIP4	AtSerat2;1	AT1G02470.1	AT1G07850.1	AT1G73120.1	AT1G17160.1	UGT74D1	AT1G24090.1	AT2G27820.1	AT2G23470.1																																
GO:0012505	0.154239171	47/255	0.107599457	1	endomembrane system	AT1G73330.1	AT1G45616.1	AT5G20710.1	AT5G20790.1	AT5G15410.2	AT5G64120.1	AT5G50560.1	AT5G09530.1	AT3G62180.1	AT3G57850.1	AT3G52480.1	AT3G46840.1	AT4G38080.1	AT4G34135.2	AT4G26010.1	AT4G22212.1	AT4G12480.1	AT4G12470.1	AT4G12500.1	AT4G12550.1	AT4G11180.1	AT4G11290.1	AT4G02290.1	AT4G01430.1	AT2G40610.1	AT1G34040.1	AT3G28750.1	AT3G28740.1	AT3G19140.1	AT3G29763.1	AT3G15760.1	AT2G43620.1	LCR78	AT1G34510.1	AT1G22500.1	AT2G18140.1	AT2G16005.1	AT2G36970.1	ATCWINV4	UGT73B5	AT2G05510.1	AT1G64950.1	AT2G23950.1	AT2G29120.1	AT2G39500.1	AT2G02730.1	AT2G26680.1																			
GO:0016020	0.045575713	17/255	0.076250856	1	membrane	AT4G35335.1	ATOPT6	AT4G08300.1	AT4G01430.1	AT1G66570.2	AT3G08040.1	AT1G71880.1	AT1G01340.1	AT1G44800.1	AT1G01070.1	AT1G16390.1	AT1G64780	AT1G79410.1	AT2G02020.1	AT2G38940.1	AT2G29120.1	AT2G39510.1																																																	
GO:0031225	0.008811551	4/255	0.188559872	1	anchored to membrane	AT5G65390.1	AT5G56540.1	AT4G28280.1	AT4G12730.1																																																														

Line RNAi-A2:
1.5-Fold Downregulated Molecular Function
GMRG_Term	Pop_frac	Study_frac	Raw_es	e-score	Description	Contributing_genes																																																																															
GO:0008194	0.003606723	8/267	5.77E-06	0.000571129	UDP-glycosyltransferase activity	AT4G15550.1	UGT73B2	UGT1	UGT75B1	UGT74D1	AT2G31790.1	AT2G36970.1	UGT73B5																																																																								
GO:0004601	0.002885378	6/267	0.000124801	0.012355326	peroxidase activity	AT5G64120.1	AT5G42180.1	AT4G26010.1	AT4G11290.1	AT1G34510.1	AT2G18140.1																																																																										
GO:0005351	0.003246051	6/267	0.00023868	0.023629313	sugar porter activity	AT3G47420.1	ATSUC7	AT1G71880.1	AT1G16390.1	AT1G79410.1	AT2G38940.1																																																																										
GO:0016791	0.000144269	2/267	0.000547312	0.054183877	phosphoric monoester hydrolase activity	ATACP5	AT1G73010.1																																																																														
GO:0030410	0.000144269	2/267	0.000547312	0.054183877	nicotianamine synthase activity	AT5G04950.1	AT1G09240.1																																																																														
GO:0003700	0.061422492	30/267	0.001059078	0.104848708	transcription factor activity	AT4G17460.1	AP2	AT1G31640.1	AT5G61600.1	AT5G61420.2	AT5G59780.2	FEM111	AT5G47670.1	AT3G56980.1	WRKY70	AT3G50060.1	AT3G47500	AtMYB48	AtMYB4	AT4G25480.1	AT1G25560.1	AT3G15030.1	AT2G40750.1	AtMYB10	AT3G06740.1	AT1G13260.1	AT1G13300.1	ATMYBL2	RAP2.8	AT1G74500.1	AT1G18860.1	AT1G18330.1	AT1G74930.1	ANAC006	AT2G20400.1																																																		
GO:0004364	0.001731227	4/267	0.00117283	0.116110135	glutathione transferase activity	AT3G09270.1	AT1G17170.1	AT2G29490.1	AT2G29420.1																																																																												
GO:0015144	0.003209983	5/267	0.001714242	0.169709922	carbohydrate transporter activity	ATSUC7	AT1G71880.1	AT1G16390.1	AT1G79410.1	AT2G38940.1																																																																											
GO:0035251	0.000288538	2/267	0.002489812	0.246491428	UDP-glucosyltransferase activity	UGT73B2	UGT1																																																																														
GO:0008506	0.000360672	2/267	0.003950905	0.391139623	sucrose:hydrogen symporter activity	ATSUC7	AT1G71880.1																																																																														
GO:0005516	0.006131429	6/267	0.006225386	0.616313233	calmodulin binding	AT5G15410	AT5G65970.1	AT4G34750.1	AT1G01340.1	CPSF30	AT2G21220.1																																																																										
GO:0008889	0.000468874	2/267	0.006719057	0.665186641	glycerophosphodiester phosphodiesterase activity	AT5G41080.1	AT3G02040.1																																																																														
GO:0003674	0.356452427	80/267	0.978997392	1	molecular_function	AT2G45210.1	AT1G67810.1	AT4G16880.1	AT5G20790.1	AT5G08350.1	AT5G20150.1	AT5G14730.1	AT5G67390.1	AT5G66985.1	AT5G66650.1	AT5G65390.1	AT5G56540.1	AT5G53820.1	AT5G50390.1	AT5G50560.1	AT5G40450.1	AT5G35480.1	AT5G35490.1	AT5G24660.1	AT3G59630.1	AT3G57850.1	AT3G57160	AT3G52480.1	AT3G51540.1	AT3G45210.1	AT3G44450.1	AT4G38860.1	AT4G38080.1	AT4G28280.1	AT4G24700.1	AT4G23760.1	AT4G23493.1	AT4G19880.1	AT4G12730.1	AT4G11180.1	AT4G10910.1	AT4G01870.1	AT4G10270.1	AT2G40610.1	AT1G22010.1	AT1G07090.1	AT3G29763.1	AT2G38640.1	AT3G20340.1	AT3G17120.1	AT3G16220.1	AT3G15760.1	AT3G10525.1	AT3G16430.1	AT1G28135.1	AT1G76780.1	AT1G73930.1	AT1G49015.1	AT1G02470.1	LCR78	AT1G34570.1	AT1G19960.1	AT1G44740.1	AT1G44800.1	AT1G21050.1	AT1G47400.1	AT1G22520.1	AT1G73120.1	AT1G75750.1	AT2G16005.1	AT2G42610	AT2G04460.1	AT1G05370.1	AT1G23140.1	AT2G05510.1	AT2G19970.1	AT2G45130.1	AT2G46735.1	AT2G44670.1	AT2G39510.1	AT2G39500.1	AT2G23470.1	AT2G40000.1	AT2G02730.1	AT2G26680.1
GO:0003676	0.014571161	2/267	0.902838581	1	nucleic acid binding	CPSF30	AT1G24090.1																																																																														
GO:0003677	0.046959533	20/267	0.027495203	1	DNA binding	AT4G17460.1	AT1G31640.1	AT5G61600.1	AT5G61420.2	AT5G59780.2	FEM111	AT3G56980.1	AT3G50060.1	AT3G47500	AtMYB48	AT4G25480.1	AtMYB10	AT1G13260.1	AT1G13300.1	ATMYBL2	RAP2.8	AT1G74500.1	AT1G18330.1	AT1G74930.1	AT2G20400.1
GO:0003723	0.012479261	3/267	0.64988369	1	RNA binding	CPSF30	AT1G60080.1	AT2G40780.1																	
GO:0003777	0.002380437	2/267	0.132999973	1	microtubule motor activity	AT5G20110.1	MRH2																		
GO:0003824	0.010711967	3/267	0.546800322	1	catalytic activity	AT5G28280.1	AT4G30540.1	AT1G21540.1																	
GO:0004553	0.007069177	3/267	0.29262984	1	"hydrolase activity, hydrolyzing O-glycosyl compounds"	AT3G47010.1	AT4G02290.1	ATCWINV4																	
GO:0005215	0.00962995	2/267	0.729984902	1	transporter activity	FRD3	AT2G02020.1																		
GO:0005488	0.004147731	3/267	0.099828882	1	binding	AT2G47490.1	AT3G56710.1	AT4G24570.1																	
GO:0005509	0.006023227	2/267	0.479247462	1	calcium ion binding	AT4G37230.1	AT5G49480.1																		
GO:0005515	0.040287095	10/267	0.637567471	1	protein binding	AT2G47560.1	AT1G45616.1	SIB1	ATBAG1	AT3G47500	AT3G46620.1	BT5	AT4G26050.1	AT3G19140.1	AT1G22500.1										
GO:0005524	0.023804371	3/267	0.954682656	1	ATP binding	ATHSP90.1	AT5G17760.1	AT3G09440.1																	
GO:0008026	0.002921446	2/267	0.183540615	1	ATP-dependent helicase activity	AT5G08110.1	AT1G51380.1																		
GO:0008270	0.029791531	4/267	0.959143867	1	zinc ion binding	AT2G47560.1	AT3G46620.1	AT3G19140.1	AT1G22500.1																
GO:0008289	0.003606723	4/267	0.016040626	1	lipid binding	AT4G12480.1	AT4G12470.1	AT4G12500.1	AT4G12550.1																
GO:0016301	0.033253985	6/267	0.882101171	1	kinase activity	AT1G73500.1	AT5G45820.1	AT5G11410.1	AT1G17160.1	AT1G08650	AT2G23950.1														
GO:0016491	0.008656135	2/267	0.674471832	1	oxidoreductase activity	ATRFNR1	AT1G59960.1																		
GO:0016706	0.001839429	2/267	0.086635849	1	"oxidoreductase activity, acting on paired donors, with incorporation or reduction of molecular oxygen, 2-oxoglutarate as one donor, and incorporation of one atom each of oxygen into both donors"	AT5G20400.1	AT4G03060.1																		
GO:0016740	0.008403664	2/267	0.658650319	1	transferase activity	AT5G67160.1	AT4G29250.1						
GO:0016757	0.012154656	8/267	0.016939213	1	"transferase activity, transferring glycosyl groups"	AT4G15550.1	AT1G06000.1	AT1G07850.1	UGT75B1	UGT74D1	AT2G31790.1	AT2G36970.1	UGT73B5
GO:0016787	0.005842891	3/267	0.205484067	1	hydrolase activity	ATNUDT21	ATNUDT11	AT3G62040.1					
GO:0019825	0.008475799	5/267	0.077690662	1	oxygen binding	AT4G36380.1	AT3G28740.1	AT3G26320.1	AT1G64900.1	AT1G64950.1			
GO:0030551	0.001082017	2/267	0.033667581	1	cyclic nucleotide binding	AT5G15410	AT1G01340.1						
GO:0046872	0.003534588	2/267	0.243406914	1	metal ion binding	AT5G03380.1	AT4G35060.1						

Line RNAi-A2:
2-Fold Downregulated Biological Process
GMRG_Term	Pop_frac	Study_frac	Raw_es	e-score	Description	Contributing_genes
GO:0009693	0.000657006241559295	2/95	0.00175565445836507	0.0912940318349838	ethylene biosynthetic process	ACS6	AT4G11280.1	
GO:0006355	0.0337628207467971	9/95	0.00483287501318158	0.251309500685442	regulation of transcription, DNA-dependent	AT1G31640.1	AT5G61600.1	AtMYB28	FEM111	AtMYB10	AT1G13260.1	RAP2.8	AT1G18860.1	AT1G74930.1	
GO:0009733	0.00857758148702413	4/95	0.00914152561947552	0.475359332212727	response to auxin stimulus	AtMYB28	AIR1	ACS6	AT4G11280.1	
GO:0008643	0.00175201664415812	2/95	0.0120995685256165	0.629177563332057	carbohydrate transport	AT3G47420.1	AT4G35335.1	
GO:0006979	0.00565755374676059	3/95	0.0168270742813874	0.875007862632143	response to oxidative stress	AT5G42180.1	AT4G26010.1	AT2G18140.1	
GO:0005975	0.01241011789612	2/95	0.330263482494125	1	carbohydrate metabolic process	AT5G20710.1	ATCWINV4	
GO:0006810	0.0122276161623535	2/95	0.323913477136527	1	transport	AT1G16390.1	AT2G38940.1	
GO:0006857	0.00237252253896412	2/95	0.0214798708820174	1	oligopeptide transport	ATOPT6	AT2G02020.1	
GO:0006869	0.00365003467532942	2/95	0.0472996510075836	1	lipid transport	AT4G12480.1	AT4G12550.1	
GO:0008150	0.393218235573238	28/95	0.982405554169934	1	biological_process	ATNUDT21	AT5G20790.1	AT5G20150.1	AT5G67390.1	AT5G66985.1	AT5G50560.1	AT5G35480.1	AT5G09530.1	AT3G62180.1	AT3G57850.1	AT3G57160	AT3G51540.1	AT3G44450.1	AT4G29250.1	AT4G28280.1	AT4G26050.1	AT4G23760.1	AT1G22010.1	AT3G16220.1	AT1G76780.1	AT1G49015.1	AT1G44740.1	AT1G47400.1	AT2G16005.1	AT1G05370.1	AT2G05510.1	AT2G19970.1	AT2G39510.1	
GO:0008152	0.0190166806584663	3/95	0.270533622034492	1	metabolic process	AT4G15550.1	AT4G20230.1	AT2G36970.1	
GO:0009753	0.00401503814286236	2/95	0.0560362183183092	1	response to jasmonic acid stimulus	AtMYB28	AT4G11280.1	
GO:0045449	0.0213527028506771	3/95	0.331115496881292	1	regulation of transcription	AT5G47670.1	AT1G13300.1	AT1G74500.1	

Line RNAi-A2:
2-Fold Downregulated Cellular Component
GMRG_Term	Pop_frac	Study_frac	Raw_es	e-score	Description	Contributing_genes
GO:0005634	0.0713069233617179	14/89	0.00407438522302738	0.0651901635684381	nucleus	AT1G31640.1	AT5G61600.1	AtMYB28	FEM111	AT5G47670.1	AtMYB10	AT1G13260.1	AT1G13300.1	PHR1	RAP2.8	AT1G74500.1	AT1G18860.1	CPSF30	AT1G74930.1	
GO:0012505	0.154239170677527	22/89	0.0148610679238547	0.237777086781675	endomembrane system	AT1G45616.1	AT5G20710.1	AT5G20790.1	AT5G50560.1	AT5G09530.1	AT3G62180.1	AT3G57850.1	AT3G46840.1	AT4G26010.1	AT4G12480.1	AT4G12550.1	AT1G34040.1	AT3G28750.1	AT3G19140.1	AT3G29763.1	AT2G18140.1	AT2G16005.1	AT2G36970.1	ATCWINV4	AT2G05510.1	AT1G64950.1	AT2G23950.1	
GO:0005575	0.328619029988893	22/89	0.962767565219678	1	cellular_component	AT5G20150.1	AT5G67390.1	AT5G66985.1	AT5G35480.1	AT5G08110.1	AT3G51540.1	AT3G44450.1	AT4G30540.1	AT4G29250.1	AT4G26050.1	AT4G23760.1	ACS6	AT1G22010.1	AT3G16220.1	PHR1	AT1G76780.1	AT1G49015.1	AT1G47400.1	AT1G71000.1	AT2G04460.1	AT1G05370.1	AT2G40780.1	
GO:0005739	0.110366530914476	7/89	0.873464107770424	1	mitochondrion	AT1G31640.1	AtMYB28	AT5G47670.1	AT3G57160	AT4G20230.1	AT1G44740.1	ANAC006	
GO:0005829	0.00562754535357275	2/89	0.0897795587795144	1	cytosol	AT4G35150.1	AtSerat2;1	
GO:0009507	0.121066271751203	9/89	0.764715839098572	1	chloroplast	AT4G15550.1	ATNUDT21	MAM1	AT3G02040.1	RAP2.8	AT1G78090.1	AT1G74500.1	AtSerat2;1	AT1G07850.1	
GO:0016020	0.0455757126990004	7/89	0.111371504438222	1	membrane	AT4G35335.1	ATOPT6	AT1G01340.1	AT1G16390.1	AT2G02020.1	AT2G38940.1	AT2G39510.1	
GO:0031225	0.0088115512773047	2/89	0.185070801965147	1	anchored to membrane	AT5G65390.1	AT4G28280.1	

Line RNAi-A2:
2-Fold Downregulated Molecular Function
GMRG_Term	Pop_frac	Study_frac	Raw_es	e-score	Description	Contributing_genes
GO:0004601	0.00288537834523552	3/91	0.00234107728566771	0.117053864283386	peroxidase activity	AT5G42180.1	AT4G26010.1	AT2G18140.1	
GO:0005351	0.00324605063838996	3/91	0.00326949999450013	0.163474999725007	sugar porter activity	AT3G47420.1	AT1G16390.1	AT2G38940.1	
GO:0003700	0.0614224915242011	13/91	0.00366573780233062	0.183286890116531	transcription factor activity	AT1G31640.1	AT5G61600.1	AT5G61420.2	FEM111	AT5G47670.1	AtMYB10	AT1G13260.1	AT1G13300.1	RAP2.8	AT1G74500.1	AT1G18860.1	AT1G74930.1	ANAC006	
GO:0003677	0.0469595325687081	10/91	0.0103021795151595	0.515108975757973	DNA binding	AT1G31640.1	AT5G61600.1	AT5G61420.2	FEM111	AtMYB10	AT1G13260.1	AT1G13300.1	RAP2.8	AT1G74500.1	AT1G74930.1	
GO:0003674	0.356452427324533	26/91	0.937900325625735	1	molecular_function	AT5G20790.1	AT5G20150.1	AT5G67390.1	AT5G66985.1	AT5G65390.1	AT5G50560.1	AT5G35480.1	AT3G57850.1	AT3G57160	AT3G51540.1	AT3G44450.1	AT4G28280.1	AT4G23760.1	AT1G22010.1	AT3G29763.1	AT3G16220.1	AT1G76780.1	AT1G49015.1	AT1G44740.1	AT1G47400.1	AT2G16005.1	AT2G04460.1	AT1G05370.1	AT2G05510.1	AT2G19970.1	AT2G39510.1	
GO:0003723	0.0124792613431436	2/91	0.314368753767147	1	RNA binding	CPSF30	AT2G40780.1	
GO:0003824	0.0107119671066869	2/91	0.254891615500212	1	catalytic activity	AT5G28280.1	AT4G30540.1	
GO:0005515	0.0402870951453509	4/91	0.501851736863978	1	protein binding	AT2G47560.1	AT1G45616.1	AT4G26050.1	AT3G19140.1	
GO:0005516	0.00613142898362548	2/91	0.107589466653636	1	calmodulin binding	AT1G01340.1	CPSF30	
GO:0008194	0.0036067229315444	2/91	0.0428582380111272	1	UDP-glycosyltransferase activity	AT4G15550.1	AT2G36970.1	
GO:0008270	0.0297915314145567	2/91	0.758482973568021	1	zinc ion binding	AT2G47560.1	AT3G19140.1	
GO:0008289	0.0036067229315444	2/91	0.0428582380111272	1	lipid binding	AT4G12480.1	AT4G12550.1	
GO:0015144	0.00320998340907451	2/91	0.0346955075764417	1	carbohydrate transporter activity	AT1G16390.1	AT2G38940.1	
GO:0016757	0.0121546562793046	3/91	0.0993964240395266	1	transferase activity, transferring glycosyl groups	AT4G15550.1	AT1G07850.1	AT2G36970.1	

Line RNAi-A2:
1.5-Fold Upregulated Biological Process
GMRG_Term	Pop_frac	Study_frac	Raw_es	e-score	Description	Contributing_genes																																																	
GO:0006952	0.013359127	39/877	6.10E-11	1.30E-08	defense response	AT4G16960.1	AT4G14610.1	AT1G56540.1	VSP1	AT1G57630.1	AT5G58120.1	AT5G51360.1	AT5G48780.1	AT5G45000.1	AT5G45060.1	AT5G45220.1	AT5G45230.1	AT5G38850.1	AT5G36910.1	AT5G18360.1	AT5G17680.1	PBS3	AT5G06870.1	AT3G50950.1	RPP1	AT3G44630.1	LCR17	AT4G11170.1	AT3G11010.1	AT3G25010.1	THI2.1	AT1G47890.1	AT1G52900.1	AT1G63750.1	AT1G63870.1	AT1G72520.1	AT1G12210.1	AT1G17420.1	AT2G21110.1	AT1G65390.2	AT1G27170.1	MBP1	AT2G34930.1	AT2G32680.1											
GO:0009737	0.005876556	19/877	1.06E-06	0.000226077	response to abscisic acid stimulus	RAB18	mybcov1	AT5G59220.1	ABI2	RD29B	ATHB-12	AtMYBCP70	RD26	ABI1	ATHVA22D	ATMYB102	AtMYB74	RD20	ATPP2CA	AT1G01560.1	LTI29	AT2G32020.1	ATHB-7	GBF3																															
GO:0009414	0.003358032	14/877	1.33E-06	0.000283243	response to water deprivation	RAB18	ABI2	RD29B	ANAC072	RD26	ATHVA22D	NCED3	ANAC055	ATPP2CA	LTI29	ANAC019	ERD7	ATHB-7	ATCAMBP25																																				
GO:0006355	0.033762821	50/877	0.000239369	0.050985651	"regulation of transcription, DNA-dependent"	AT2G23320.1	AT5G13080.1	AT5G32460.1	AT5G67190.1	AT5G49520.1	AT5G47640.1	AT5G46350.1	AT5G36670.1	AT5G11590.1	AT5G09790.1	AT3G61890.1	ARF18	CEJ1	AT4G34400.1	AT4G34410	AT4G31800.1	AT4G31620.1	AT4G28140.1	AT4G22070.1	AT4G21550.1	AtMYB74	AT1G13600.1	AT1G66550.1	MYB15	AT3G24520.1	AT3G22830.1	AT3G03660.1	AGL28	AT1G64380.1	AtY13	AtMYB95	AT1G19510.1	AT1G17310.1	AT1G79700.1	AtMYB47	ERF12	AT1G56170.1	AT1G68640.1	AT2G16210.1	AT1G54160.1	AT2G04038.1	AT2G22200.1	RAP2.6	AT1G77200.1	AT1G51190.1	AT2G20880.1	AT2G07440.1	AT2G46680.1	AT2G44910.1	AT2G30250.1
GO:0005992	0.000730007	5/877	0.000345085	0.073503135	trehalose biosynthetic process	ATTPS4	AT4G22590.1	AT1G23870.1	AT1G70290.1	AT2G18700.1																																													
GO:0009627	0.000438004	4/877	0.000420265	0.089516434	systemic acquired resistance	BGL2	PR5	AT1G74710.2	ICS1																																														
GO:0009651	0.005110049	13/877	0.000578927	0.123311505	response to salt stress	ATCBL1	SRO5	mybcov1	RD29B	ATHB-12	AtMYBCP70	ATMYB102	AtMYB74	RD20	MYB15	AtMYB47	ERD7	ATCAMBP25																																					
GO:0009738	0.001314012	6/877	0.00090605	0.192988607	abscisic acid mediated signaling	AT4G17615.1	RD29B	ATPP2CA	RPK1	AT1G69260.1	ATHB-7																																												
GO:0009695	0.000912509	5/877	0.001035682	0.220600303	jasmonic acid biosynthetic process	AOC3	AT1G72520.1	AT1G17420.1	AT2G06050.1	OPR3																																													
GO:0006468	0.03368982	47/877	0.001280696	0.27278824	protein amino acid phosphorylation	AT5G25440.1	AT5G67080.1	AT5G63370.1	RLK1	AT5G59650.1	AT5G59270.1	AT5G58540.1	AT5G55090.1	AT5G41730.1	AT5G40540.1	AT5G38240.1	AT5G11360.1	AT5G07070.1	AT5G01950.1	AT3G59350.1	AT3G46340.1	AT3G46400.1	AT4G28490.1	AT4G28650.1	AT4G23220.1	AT4G23140.1	AT4G23150.1	B120	AT4G04490.1	AT4G04500.1	AT4G04510.1	AT1G66880.1	AT1G66830.1	AT3G10660.1	AT1G74360.1	AT1G29230.1	AT1G62950.1	AT1G34420.1	AT1G35710.1	AT1G79680.1	IBS1	AT1G01140.1	AT1G10620.1	PEPR1	AT1G30640.1	AT2G25090.1	AT1G61610.1	AT1G23540.1	AT1G05100.1	AT2G42960.1	AT2G47060.1	AP4.3A			
GO:0009753	0.004015038	10/877	0.002820586	0.600784825	response to jasmonic acid stimulus	VSP1	mybcov1	AtMYBCP70	AtMYB74	MYB15	AtMYB95	AtMYB47	PDR12	TAT3	AT2G34810.1																																								
GO:0000304	0.000109501	2/877	0.003005296	0.640128107	response to singlet oxygen	AT4G21830.1	AT1G61120.1																																																
GO:0009697	0.000109501	2/877	0.003005296	0.640128107	salicylic acid biosynthetic process	AT1G74710.2	ICS1																																																
GO:0010120	0.000109501	2/877	0.003005296	0.640128107	camalexin biosynthetic process	PAD3	CYP79B3																																																
GO:0010262	0.000109501	2/877	0.003005296	0.640128107	somatic embryogenesis	ATEP3	FUS3																								
GO:0010252	0.000365003	3/877	0.003314095	0.705902169	auxin homeostasis	GH3.3	GH3.6	GH3.5																							
GO:0009555	0.000401504	3/877	0.004449086	0.947655414	male gametophyte development	ATXR5	ATMND1	ACA9																							
GO:0009611	0.002993028	8/877	0.004723371	1	response to wounding	AT5G43580.1	ATMYB102	AT1G72520.1	AT1G17420.1	ATCK1	TAT3	AT2G06050.1	AT2G34810.1																		
GO:0009788	0.000438004	3/877	0.005792027	1	negative regulation of abscisic acid mediated signaling	ABI2	ABI1	ATPP2CA																							
GO:0009617	0.001496514	5/877	0.009593642	1	response to bacterium	AT4G09940.1	AIG1	AT1G33890.1	RFL1	ICS1																					
GO:0045487	0.000182502	2/877	0.009597265	1	gibberellic acid catabolic process	ATGA2OX6	ATGA2OX3																								
GO:0007165	0.008650582	15/877	0.009737842	1	signal transduction	AT2G33080.1	AT5G06870.1	AT5G07070.1	AT4G20940.1	AT3G11010.1	AT3G25010.1	AT1G01560.1	AT1G47890.1	AT1G29230.1	AT1G01140.1	AT2G25090.1	AT2G25470.1	AT2G24160.1	AT2G34930.1	AT2G32680.1											
GO:0007568	0.001533015	5/877	0.010609788	1	aging	TET15	AT3G60140.1	TET9	TET6	SAG13																					
GO:0040007	0.000219002	2/877	0.014091846	1	growth	AT1G72520.1	AT1G17420.1																								
GO:0009409	0.005073548	10/877	0.014127135	1	response to cold	ATCBL1	RD29B	AT4G34150.1	ABI1	HVA22D	RD20	ATPP2CA	AT1G20450.1	LTI29	ERD7																
GO:0006970	0.001752017	5/877	0.018273034	1	response to osmotic stress	ATCBL1	ABI2	ATHB-12	ATMYB102	NCED3																					
GO:0008643	0.001752017	5/877	0.018273034	1	carbohydrate transport	ATINT2	AT5G26250.1	ATPLT5	AT1G11260.1	AT1G08920.1																					
GO:0000160	0.000657006	3/877	0.018629547	1	two-component signal transduction system (phosphorelay)	AT5G62920.1	AHP6	AT2G07440.1																							
GO:0009911	0.000693507	3/877	0.021606473	1	positive regulation of flower development	CAL	FPF1	FT																							
GO:0006118	0.019345184	26/877	0.021665944	1	electron transport	AT2G33230.1	AT5G25180.1	AT5G25120.1	AT5G24900.1	AT5G63450.1	AT5G57220.1	AT5G56490.1	AT5G14070.1	AT3G48520.1	AT4G37370.1	AT4G37360.1	AT3G13682.1	AT3G22360.1	AOX1D	AT1G26420.1	AT1G26390.1	AT1G52990.1	AT1G28480	AT1G64930.1	AT1G64940.1	AT2G15780.1	AT2G27690.1	CYP710A1	AT2G02580.1	AT2G45570.1	AT2G30770.1
GO:0009723	0.003358032	7/877	0.028236152	1	response to ethylene stimulus	AT5G19880.1	mybcov1	AtMYBCP70	AtMYB74	MYB15	AtMYB95	PDR12					
GO:0009751	0.003613534	7/877	0.039764659	1	response to salicylic acid stimulus	mybcov1	AtMYBCP70	WRKY18	WAK1	AtY13	AtMYB95	PDR12					
GO:0042545	0.002263021	5/877	0.048170838	1	cell wall modification	AT5G49180.1	AT5G18990.1	VGDH2	AT3G27980.1	AT1G23200.1							
GO:0051707	0.002299522	5/877	0.05100496	1	response to other organism	UGT73C7	AT1G75040	AT2G43570.1	ATNUDT6	YLS9							
GO:0007205	0.000438004	2/877	0.054618581	1	protein kinase C activation	AT5G57690.1	AT5G07920.1										
GO:0009867	0.000438004	2/877	0.054618581	1	jasmonic acid mediated signaling pathway	ANAC055	THI2.1										
GO:0019722	0.000438004	2/877	0.054618581	1	calcium-mediated signaling	ATCBL1	CBL5										
GO:0007169	0.004745045	8/877	0.057809009	1	transmembrane receptor protein tyrosine kinase signaling pathway	AT5G01950.1	AT4G28490.1	AT4G28650.1	AT1G66830.1	AT1G74360.1	AT1G62950.1	AT1G35710.1	PEPR1				
GO:0009664	0.00102201	3/877	0.059180752	1	cell wall organization and biogenesis (sensu Magnoliophyta)	AT3G54580.1	AT3G45960.1	AT4G38400.1									
GO:0006470	0.001715516	4/877	0.062963433	1	protein amino acid dephosphorylation	AT5G57050.1	AT5G51760.1	AT4G26080.1	AT1G72770.1								
GO:0006812	0.003321532	6/877	0.071842773	1	cation transport	AT5G22900.1	AT5G17850.1	AT3G22910.1	AT1G13210.1	AT1G79520.1	AT2G28170.1						
GO:0009644	0.001131511	3/877	0.075759479	1	response to high light intensity	1-Sep	AT5G12030.1	ERD7									
GO:0009733	0.008577581	12/877	0.076350033	1	response to auxin stimulus	GH3.3	mybcov1	GH3.6	AT5G13320.1	IAA30	AtMYBCP70	GH3.5	AT4G12410.1	MYB15	FUS3	AtMYB95	AT2G24400.1
GO:0007275	0.005073548	8/877	0.078644762	1	multicellular organismal development	AT5G37900.1	ANAC090	ANAC072	ANAC029	ANAC055	ANAC019	ANAC028	AT2G24430.1				
GO:0009739	0.002628025	5/877	0.080795459	1	response to gibberellic acid stimulus	RGL3	FPF1	mybcov1	AtY13	AtMYB95							
GO:0009639	0.001168011	3/877	0.081693034	1	response to red or far red light	DAG1	CYP707A1	ATGA2OX6									
GO:0030001	0.002737526	5/877	0.092406703	1	metal ion transport	AT5G60800.1	AT5G52740.1	AT5G52760.1	AT3G04900.1	AT1G22990.1
GO:0009828	0.001314012	3/877	0.107296135	1	cell wall loosening (sensu Magnoliophyta)	AT3G45960.1	AT3G45970.1	AT4G38400.1		
GO:0009631	0.000657006	2/877	0.111778421	1	cold acclimation	RAB18	LTI29			
GO:0009887	0.000657006	2/877	0.111778421	1	organ morphogenesis	AT1G79700.1	ATPSK2			
GO:0009908	0.001423514	3/877	0.128272085	1	flower development	1-Sep	NAP	JAG		
GO:0010119	0.000730007	2/877	0.133226827	1	regulation of stomatal movement	ABI1	ATPP2CA			
GO:0009626	0.000766507	2/877	0.144272601	1	hypersensitive response	PLP2	AT3G54420.1			
GO:0048481	0.000912509	2/877	0.190048843	1	ovule development	1-Sep	SUB			
GO:0016051	0.001715516	3/877	0.190099111	1	carbohydrate biosynthetic process	ATGOLS2	GAUT12	ATGOLS7		
GO:0046686	0.001788517	3/877	0.206591961	1	response to cadmium ion	mybcov1	AtMYBCP70	MYB15		
GO:0042742	0.00102201	2/877	0.225480971	1	defense response to bacterium	WRKY18	ICS1			
GO:0009826	0.002847027	4/877	0.239799061	1	unidimensional cell growth	DFL1	AT3G45960.1	AT3G45970.1	AT4G38400.1	
GO:0016567	0.002847027	4/877	0.239799061	1	protein ubiquitination	B80	AT3G11840.1	AT1G60190.1	AT1G24330.1	
GO:0048364	0.00109501	2/877	0.249361395	1	root development	WAG2	PLT2			
GO:0042538	0.001131511	2/877	0.261333941	1	hyperosmotic salinity response	ATHVA22D	NCED3			
GO:0006855	0.002044019	3/877	0.266396361	1	multidrug transport	AT1G71870.1	PDR12	AT1G23300.1		
GO:0009736	0.001277512	2/877	0.309138408	1	cytokinin mediated signaling	AT5G62920.1	AHP6																			
GO:0050832	0.001314012	2/877	0.321011483	1	defense response to fungus	WRKY18	AT2G34930.1																			
GO:0045449	0.021352703	21/877	0.32630854	1	regulation of transcription	SCL13	AtMYB116	mybcov1	TRY	AT5G23650.1	AtMYB56	AT5G05550.1	ARF18	AtMYBCP70	AT3G46070.1	AT4G31270.1	AT4G25410.1	ATMYB102	AT4G21050.1	AT3G06120.1	AT3G19360.1	AT3G25990.1	AT2G22750.1	AT2G19810.1	AtMYB104	AT2G38250.1
GO:0006464	0.002409023	3/877	0.354303117	1	protein modification	AT4G17470.1	AT3G26980.1	UBC37																		
GO:0009408	0.003431033	4/877	0.354792178	1	response to heat	ABI2	AT5G12020.1	AT5G12030.1	ABI1																	
GO:0009735	0.001423514	2/877	0.356287928	1	response to cytokinin stimulus	ARR6	AHP6																			
GO:0006508	0.015585648	15/877	0.393593633	1	proteolysis	AT1G44350.1	AT5G58820.1	AT5G37540.1	AT5G10760.1	AT5G03620.1	AT3G49340.1	AT3G42550.1	AT4G08340.1	AT4G08430.1	AT4G00690.1	AT3G30440.1	SCPL3	AT1G45090.1	AT1G32940.1	AT1G65240.1						
GO:0005975	0.012410118	12/877	0.406496876	1	carbohydrate metabolic process	AT4G16260.1	AT5G20390.1	AT3G43860.1	AT4G28850.1	AT4G19820.1	AT3G26140.1	AT1G02640.1	AT1G33220.1	XET	AT2G40310.1	AT1G61810.2	AT1G23460.1									
GO:0009407	0.001679016	2/877	0.435646409	1	toxin catabolic process	ATGSTU9	ATGSTF5																			
GO:0006629	0.006132058	6/877	0.451275747	1	lipid metabolic process	PLP2	AT5G67050.1	AT4G30140.1	AT1G73920.1	AT1G06250.1	AT2G31690.1															
GO:0006633	0.002007519	2/877	0.52930818	1	fatty acid biosynthetic process	ACP5	AT1G06100.1																			
GO:0006979	0.005657554	5/877	0.556000504	1	response to oxidative stress	AT4G33870.1	CRK11	ATTRX5	AT1G08830.1	CSD1																
GO:0006512	0.002263021	2/877	0.594496978	1	ubiquitin cycle	UBC37	AT2G32360.1																			
GO:0000074	0.002336022	2/877	0.611836459	1	regulation of progression through cell cycle	AT1G77390.1	AT1G14750.1																			
GO:0006857	0.002372523	2/877	0.620291388	1	oligopeptide transport	AT5G11570.1	AT2G37900.1																			
GO:0006869	0.003650035	3/877	0.624852969	1	lipid transport	AT5G62080.1	AT3G22600.1	AT2G37870.1																		
GO:0009058	0.003686535	3/877	0.631560101	1	biosynthetic process	AT3G52160.1	AT4G30570.1	AT2G24850.1																																																																																																																																																																																																																																																						
GO:0006810	0.012227616	10/877	0.633160397	1	transport	ATINT2	AT5G26250.1	AT5G56160.1	NIP4;1	ATSUC9	AT4G05140.1	ATPLT5	AT1G52180.1	AT1G11260.1	AT1G08920.1																																																																																																																																																																																																																																															
GO:0006950	0.002883527	2/877	0.724016497	1	response to stress	RAB18	AT1G20450.1																																																																																																																																																																																																																																																							
GO:0008152	0.019016681	13/877	0.854602236	1	metabolic process	AT5G67430.1	AT5G23220.1	UGT73D1	AT3G46660.1	AT3G22910.1	ATGPAT2	AT1G76290.1	AT1G13210.1	AT1G70290.1	AT2G32020.1	AT2G18700.1	AT2G39030.1	AT2G30670.1																																																																																																																																																																																																																																												
GO:0009793	0.009052086	5/877	0.901584826	1	embryonic development (sensu Magnoliophyta)	AT5G06760.1	EMB175	AT3G53040.1	FUS3	AT1G52690.1																																																																																																																																																																																																																																																				
GO:0006886	0.005694054	2/877	0.961887405	1	intracellular protein transport	AT5G42570.1	AT1G60970.1																																																																																																																																																																																																																																																							
GO:0006511	0.008249078	2/877	0.994695191	1	ubiquitin-dependent protein catabolic process	AT5G43190.1	AT5G37900.1																																																																																																																																																																																																																																																							
GO:0008150	0.393218236	307/877	0.996648873	1	biological_process	AT5G12460.1	AT1G67780.1	AT5G12340.1	AT4G14630.1	AT4G14310.1	AT4G14050.1	AT1G28330.1	AT5G04250.1	AT1G30260.1	AT1G58420.1	AT5G09280.1	AT5G21130.1	AT5G19875.1	AT5G21020.2	AT3G44860.1	AT5G15725.1	AT5G36280.1	AT5G26100.1	AT5G65300.1	PROPEP3	AT5G63200.1	AT5G61990.1	AT5G61110.1	AT5G60760.1	AT5G59330.1	AT5G58630.1	AT5G57730.1	AT5G56980.1	AT5G56880.1	AT5G56310.1	AT5G54410.1	AT5G54620.1	AT5G54170.1	AT5G52290.1	AT5G51720.1	AT5G52130.1	AT5G52140.1	AT5G50360.1	AT5G49280.1	AT5G49380.1	AT5G48210.1	AT5G46500.1	AT5G45630.1	AT5G43690.1	AT5G43770.1	AT5G42900.1	AT5G41320.1	AT5G40155.1	AT5G39670.1	AT5G38670.1	AT5G38080.1	AT5G36770.1	AT5G36810.1	AT5G35830.1	IQD33	AT5G23380.1	AT5G23180.1	AT5G18470.1	AT5G15190.1	AT5G13200.1	AT5G13220.1	AT5G11470.1	AT5G11290.1	AT5G05350.1	AT5G05060.1	AT5G05220.1	AT5G04020.1	AT5G02980.1	AT5G03090.1	AT5G02020.1	AT5G01730.1	AT3G63220.1	AT3G62640.1	AT3G62890.1	AT3G62780.1	AT3G58540.1	AT3G58770.1	AT3G58230.1	AT3G57460.1	AT3G57540.1	AT3G55580.1	AT3G51750.1	AT3G51700.1	AT3G50910.1	AT3G50420.1	AT3G49480.1	AT3G49590.1	AT3G49280.1	AT3G48510.1	AT3G48020.1	AT3G47480.1	AT3G47230.1	AT3G45730.1	AT3G45990.1	AT3G45500.1	AT3G44080.1	AT3G42770.1	AT3G42680.1	AT3G42130.1	AT4G39670.1	AT4G35540.1	AT4G35370.1	AT4G33905.1	AT4G32870.1	AT4G31260.1	AT4G30680.1	AT4G30970.1	AT4G28703.1	AT4G28460.1	AT4G28150.1	AT4G27654.1	AT4G27657.1	AT4G26340.1	AT4G25250.1	ATPAP24	AT4G23070.1	AT4G22650.1	AT4G19330.1	AT4G19190.1	AT4G18280.1	AT4G12000.1	AT4G12220.1	AT4G10820.1	AT4G11000.1	AT4G07790.1	AT4G08130.1	AT4G07740.1	AT4G07640.1	AT4G05620.1	AT4G04730.1	AT4G04370.1	AT4G03940.1	AT4G01026.1	AT4G00700.1	AT3G29575.1	AT1G16705.1	AT2G33520.1	AT5G28570.1	AT5G35010.1	AT1G34070.1	AT1G19180.1	AT1G13740.1	AT1G16820.1	AT1G16850	AT1G30135.1	AT1G51670.1	AT1G30140.1	AT1G72060.1	AT1G54890.1	AT1G66770.1	AT1G36756.1	AT3G28790.1	AT3G29640.1	AT3G18840.1	AT3G25640.1	AT3G16860.1	AT3G31955.1	AT3G22940.1	AT3G24680.1	AT3G23960.1	AT3G30710.1	AT3G28680.1	AT3G19200.1	AT3G12900.1	SMAP2	AT3G14480.1	AT2G45840.1	AT2G10390.1	AT1G80960.1	AT1G32375.1	AT1G63190.1	AT3G19610.1	AT3G18360.1	AT3G16930.1	AT3G16960.1	AT3G27590.1	AT3G21170.1	AT3G17860.1	AT3G29080.1	AT3G29130.1	AT3G29140.1	AT3G26880.1	AT3G26910.1	AT3G16710.1	AT3G06970.1	AT3G04360.1	AT3G03020.1	AT3G01830.1	AT3G05580.1	AT3G09130.1	AT3G09060.1	AT3G11420.1	AT1G15830.1	AT1G35320.1	AT1G42710.1	AT1G29680.1	CP12-3	AT1G34355.1	AT1G76630.1	AT1G76590.1	AT1G73200.1	AT1G73260.1	AT1G35430.1	AT1G36020.1	AT1G70700.1	AT1G74220.1	AT1G69360.1	AT2G47300.1	AT1G15010.1	AT1G43730.1	AT1G17300.1	AT1G29140.1	AT1G17380.1	AT1G75340.1	AT1G20080.1	AT1G44930.1	AT1G41920.1	AT1G79780.1	AT1G01920.1	AT1G32680.1	AT1G76070.1	AT1G66000.1	AT1G35640.1	AT1G80190.1	AT1G56060.1	AT1G59535.1	AT1G52720.1	AT1G78070.1	AT1G74950.1	AT1G68620.1	AT1G70950.1	AT1G49450.1	AT1G14870.1	AT1G64690.1	AT1G75620.1	AT2G12610.1	AT2G16200.1	AT1G53970.1	AT1G03070.1	AT2G31480.1	AT2G10370.1	AT2G40230.1	AT1G04380.1	AT1G04500.1	AT1G31080.1	AT2G13510.1	AT2G24600.1	AT2G21780.1	AT2G21820

Line RNAi-A2:
1.5-Fold Upregulated Cellular Component
GMRG_Term	Pop_frac	Study_frac	Raw_es	e-score	Description	Contributing_genes
GO:0008287	0.000925583117363939	5/855	0.000985026957852875	0.039401078314115	protein serine/threonine phosphatase complex	AT5G57050.1	AT5G51760.1	AT4G26080.1	ATPP2CA	AT1G72770.1	
GO:0005634	0.0713069233617179	81/855	0.00548099731573066	0.219239892629226	nucleus	WRKY15	AT1G25340.2	AT1G26310.1	AT5G13080.1	AT1G77390.1	AT5G17490.1	AT5G15800.1	AT5G25440.1	AT5G67100.1	AT5G67190.1	AT5G65070.1	AT5G62470.2	TRY	AT5G49520.1	AT5G47640.1	AT5G46350.1	AT5G37900.1	AT5G36670.1	AT5G23650.1	AtMYB56	AT5G11590.1	ATXR5	AT3G62100.1	AT3G61890.1	ARF18	AT3G61850.1	CEJ1	AtMYBCP70	AT4G34410	WRKY18	AT4G28140.1	AT4G27410.1	AT4G25410.1	AT4G22070.1	ATMYB102	AtMYB74	GBF2	DDF1	AT1G13600.1	ANAC029	AT1G66550.1	AT3G06120.1	KRP5	AT3G23250.2	AT3G25990.1	AT3G24520.1	AtGRF5	AT3G22830.1	AT3G03660.1	AT3G03750.1	AGL28	LTI29	AT1G64380.1	AtY13	AtMYB95	JAG	AT1G69260.1	AT1G19510.1	AT1G17310.1	AT1G79700.1	AtMYB47	ERF12	AT1G01920.1	AT1G56170.1	AT1G68640.1	AT1G14750.1	AT2G04038.1	AT2G22200.1	RAP2.6	AT1G77200.1	PLT2	AT2G20880.1	AT2G46680.1	AT2G22750.1	AT2G35210.2	PRF5	AT2G44910.1	AtMYB104	ATCAMBP25	AT2G38250.1	AT2G30250.1	
GO:0016020	0.0455757126990004	55/855	0.00667863261620897	0.267145304648359	membrane	PLP2	AT4G16960.1	AT1G56540.1	ATINT2	AT1G57630.1	AT5G26250.1	AT5G58120.1	AT5G57100.1	AT5G56100.1	AT5G48780.1	AT5G45000.1	AT5G45060.1	AT5G45220.1	AT5G45230.1	AT5G38850.1	NIP4;1	AT5G18360.1	AT5G17680.1	AT5G11570.1	ATSUC9	EMB1899	AT3G45040.1	AT3G44480.1	AT3G44630.1	AT4G24000.1	CRK11	AT4G05140.1	AT3G12520.1	AT1G66770.1	AT3G22910.1	AT3G28007.1	ATPLT5	AT3G17700.1	AT3G02850.1	LTI29	AT1G52180.1	AT1G67640.1	AT1G52900.1	AT1G63750.1	AT1G63870.1	AT1G06100.1	AT1G79780.1	AT1G71870.1	AT1G42470.1	AT1G11260.1	AT1G13210.1	AT1G79520.1	AT1G23300.1	AT1G04310.1	AT1G65390.2	AT1G10090.1	AT1G08920.1	AT1G27170.1	AT2G37900.1	AT2G29410.1	
GO:0009505	0.00655312847093669	12/855	0.0109470987467206	0.437883949868824	cell wall (sensu Magnoliophyta)	AT5G49180.1	AT5G18990.1	AT5G18470.1	AT5G06870.1	VGDH2	AT3G45960.1	AT3G45970.1	AT4G13340.1	AT3G27980.1	WAK1	AT1G23200.1	AT1G62440.1	
GO:0012505	0.154239170677527	155/855	0.0161229103314305	0.64491641325722	endomembrane system	AT2G33080.1	AT1G44350.1	AT4G16260.1	AT4G17470.1	AT5G24780.1	AT5G20390.1	AT5G19875.1	AT5G19880.1	AT5G21020.2	AT5G15725.1	AT5G26100.1	AT5G25180.1	AT5G24900.1	AT5G63450.1	AT5G62080.1	RLK1	AT5G59650.1	AT5G59270.1	AT5G59330.1	AT5G59170.1	AT5G58820.1	AT5G58540.3	AT5G57550.1	AT5G57500.1	AT5G56980.1	AT5G57220.1	AT5G56160.1	AT5G56490.1	AT5G48210.1	AT5G42570.1	AT5G41730.1	AT5G38240.1	AT5G37540.1	AT5G36910.1	AT5G36770.1	AT5G17850.1	AT5G10760.1	AT5G07570.1	AT5G03620.1	AT5G01950.1	AT3G60140.1	AT3G58540.1	AT3G54580.1	AT3G54420.1	UGT73D1	AT3G49340.1	AT3G48520.1	AT3G47480.1	AT3G46340.1	AT3G46400.1	AT3G43860.1	AT3G42550.1	AT4G39830.1	AT4G38400.1	AT4G37370.1	AT4G37360.1	AT4G34400.1	AT4G33870.1	TET9	AT4G30140.1	AT4G28850.1	AT4G28490.1	AT4G28650.1	AT4G28460.1	AT4G27654.1	AT4G27657.1	AT4G27400.1	AT4G25250.1	ATPAP24	AT4G23140.1	AT4G23150.1	B120	AT4G21550.1	AT4G19820.1	AT4G19230.1	AT4G13160.1	LCR17	AT4G04490.1	AT4G04500.1	AT4G04510.1	AT4G02330.1	AT1G16850	TET6	AT1G72060.1	AT1G54890.1	AT1G66880.1	AT1G66830.1	AT3G28790.1	AT3G28680.1	AT3G25010.1	AT3G14480.1	AT1G32375.1	AT3G18700.1	AT3G16960.1	AT3G29100.1	AT3G29140.1	AT3G26880.1	AT3G16320.1	AT1G02310.1	AT1G35230.1	AT1G72260.1	AT1G47890.1	AT1G75040	AT1G73200.1	SCPL3	AT2G43570.1	AT1G43730.1	AT1G29140.1	AT1G02640.1	AT1G26420.1	AT1G26390.1	AT1G17410.1	AT1G62950.1	AT1G32940.1	AT1G20080.1	AT1G35710.1	AT1G52990.1	AT1G79680.1	AT1G07730.2	AT1G33220.1	AT1G32680.1	AT1G64110.1	PEPR1	AT1G64930.1	AT1G64940.1	AT1G75620.1	AT1G23870.1	XET	AT1G04310.1	AT2G40310.1	AT2G37010.1	AT2G21110.1	ATPP2-B15	AT1G70290.1	AT1G11960.1	AT1G61810.2	AT1G10090.1	AT1G65490.1	AT1G09950.1	AT1G03700.1	AT1G61610.1	AT1G23460.1	AT2G15780.1	AT2G35733.1	AT2G37870.1	AT2G27690.1	AT2G41260.1	AT2G29790.1	AT2G46880.2	CYP710A1	AT2G34930.1	AT2G34810.1	AT2G32680.1	AT2G45570.1	AT2G30770.1	
GO:0000151	0.00292484265087005	4/855	0.240661475049155	1	ubiquitin ligase complex	B80	AT3G11840.1	AT1G60190.1	AT1G24330.1	
GO:0005575	0.328619029988893	305/855	0.0415053481670984	1	cellular_component	AT1G67780.1	AT4G25580.1	ATGOLS2	AT1G28330.1	AT5G04250.1	AT5G09280.1	AT5G21130.1	AT3G44860.1	AT5G28930.1	AT5G26140.1	FPF1	AT5G67430.1	AT5G67050.1	AT5G67080.1	RAB18	AT5G65280.1	PROPEP3	AT5G63200.1	AT5G63370.1	ARR6	AT5G61110.1	AT5G60760.1	AT5G60800.1	AT5G58310.1	AT5G57730.1	AT5G56880.1	AT5G55090.1	GAUT12	AT5G54620.1	AT5G52740.1	AT5G52760.1	AT5G52290.1	RD29B	AT5G51720.1	AT5G52130.1	AT5G52140.1	AT5G51360.1	AT5G49380.1	AT5G45630.1	AT5G43580.1	AT5G43690.1	AT5G42900.1	AT5G41320.1	AT5G40540.1	AT5G40155.1	AT5G39670.1	AT5G38080.1	AT5G35830.1	AT5G24420.1	AT5G23180.1	ANAC090	AT5G15190.1	AT5G14070.1	AT5G13200.1	AT5G13320.1	AT5G13220.1	AT5G12020.1	AT5G11360.1	AT5G11470.1	AT5G07920.1	AT5G06760.1	AT5G07070.1	AT5G05550.1	AT5G05060.1	AT5G04480.1	AT5G03360.1	AT5G02980.1	AT5G03090.1	AT3G63220.1	AT3G62640.1	AT3G62780.1	AT3G60420.1	AT3G59350.1	AT3G58770.1	AT3G58230.1	AT3G57460.1	AT3G57540.1	AT3G55970.1	AT3G55580.1	UGT73C7	AT3G52160.1	AT3G51750.1	AT3G51700.1	AT3G50950.1	AT3G50910.1	AT3G50420.1	AT3G49480.1	AT3G49590.1	AT3G49280.1	AT3G48510.1	AT3G47230.1	AT3G46660.1	AT3G45500.1	AT3G44080.1	AT3G42770.1	AT3G42680.1	AT3G42130.1	AT4G39670.1	AT4G35540.1	AT4G35370.1	AT4G32870.1	AT4G31270.1	AT4G30970.1	AT4G30470.1	AT4G30130.1	ATMND1	AT4G28703.1	AT4G28150.1	GH3.5	AT4G26340.1	ATHVA22D	AT4G23220.1	AT4G22870.1	AT4G23070.1	AT4G21830.1	AT4G21050.1	AT4G20320.1	AT4G19330.1	AT4G19190.1	AT4G18280.1	AT4G12460.1	AT4G10820.1	AT4G11000.1	AT4G08430.1	AT4G08130.1	AT4G07740.1	AT4G07640.1	AT4G05620.1	AT4G04370.1	AT4G03940.1	SUS3	AT4G01760.1	CBL5	AT4G01026.1	AT4G00700.1	AT3G29575.1	AT1G16705.1	RD20	AT2G33520.1	AT5G28570.1	AT5G35010.1	AT1G34070.1	AT1G16820.1	AT1G30135.1	AT1G51670.1	AT1G30140.1	AT1G66860.1	AT3G11010.1	AT3G29640.1	AT3G25640.1	AT3G31955.1	AT3G22940.1	AT3G24680.1	AT3G23960.1	AT3G30710.1	AT3G19190.1	AT3G19200.1	AT3G30440.1	AT3G12900.1	AT3G12890.1	SMAP2	AT2G45840.1	AT1G80960.1	AT1G63190.1	AT3G04900.1	AT3G19610.1	AT3G24850.1	AT3G26140.1	AT3G18360.1	AT3G29210.1	AT3G26980.1	AT3G16930.1	AT3G19360.1	AT3G21170.1	AT3G29080.1	AT3G29130.1	FUS3	AT3G26910.1	WAG2	ATNAC3	AT3G16710.1	AT3G06970.1	AT3G04360.1	AT3G01830.1	CHAT	AT3G05580.1	AT3G09130.1	AT3G09060.1	ATMPK11	AT1G15830.1	AT1G35320.1	AT1G42710.1	AT1G29680.1	AT1G34355.1	AT1G76630.1	AT1G33890.1	AT1G36020.1	ANAC019	AT1G70700.1	AT1G69360.1	AT1G73920.1	AT2G47300.1	AT1G06250.1	AT1G17300.1	AT1G02670.1	RFL1	GRF12	AT1G01225.1	AT1G17380.1	AT1G34420.1	AT1G44930.1	AT1G41920.1	IBS1	AT1G28480	ATCK1	AT1G66000.1	ANAC028	AT1G35640.1	AHP6	AT1G80190.1	AT1G56060.1	AT1G59535.1	AT1G52690.1	AT1G78070.1	AT1G74950.1	AT1G68620.1	AT1G49450.1	AT1G14870.1	AT1G64690.1	AT1G23320.1	AT2G12610.1	AT2G16200.1	AT2G16210.1	AT1G53970.1	AT1G03070.1	AT1G30640.1	AT2G10370.1	AT2G22070.1	AT2G40230.1	TAT3	AT2G17160.1	AT1G04380.1	AT1G04500.1	AT2G13510.1	AT2G24600.1	AT2G21780.1	AT2G21820	AT2G36040.1	AT2G42760.1	AT1G79270	AT2G13660.1	AT1G60180.1	AT1G54840.1	ATGOLS7	AT1G78750.1	AT1G43200.1	AT1G10340.1	FT	AT1G22990.1	2A6	AT1G03660.1	AT1G61120.1	AT1G76910.1	AT2G13770.1	AT1G52000.1	AT1G52040	AT1G31040.1	AT1G23730.1	AT1G05040.1	AT2G42960.1	AT2G20320.1	AT2G20805.1	AT2G20970.1	AT2G28240.1	AT2G20110.1	AT2G27395.1	AT2G32020.1	AT2G24400.1	AT2G24430.1	AT2G07440.1	AT2G07450.1	AT2G25565.1	AT2G18610.1	AT2G24160.1	AT2G18690.1	AT2G18680.1	AT2G39030.1	ATPP2-B5	AT2G27080.1	AT2G14630.1	AT2G32360.1	AT2G47780.1	AT2G23830.1	AT2G29770.1	AT2G46940.1	AT2G45900.1	AT2G39330.1	AT2G41080.1	AT2G23120.1	AT2G23690.1	AT2G34740.1	AT2G41870	AP4.3A	AT2G30670.1	AT2G32930.1	
GO:0005576	0.00307293594964828	3/855	0.491166043147416	1	extracellular region	GLP9	AT4G38400.1	AT2G18660.1	
GO:0005622	0.0189189189189189	4/855	0.999939351160138	1	intracellular	AT5G47640.1	AT5G40440.1	AT3G45990.1	AT3G46070.1	
GO:0005737	0.0154017030729359	13/855	0.558306024707276	1	cytoplasm	PLP2	AT5G25440.1	ATGSTU9	DFL1	GBF2	LTI29	AtMYB47	AT1G56170.1	ATGSTF5	AT2G22470.1	AT1G08830.1	AT2G20880.1	PRF5	
GO:0005739	0.110366530914476	66/855	0.999592205166321	1	mitochondrion	AT5G12340.1	SCL13	AT4G14050.1	AT1G56540.1	AT1G30260.1	AT1G58420.1	AT5G36280.1	AT5G24810.1	SRO5	AT5G61990.1	AT5G59900.1	AT5G58540.1	AT5G58120.1	AT5G56310.1	AT5G54410.1	AT5G50360.1	AT5G46500.1	AT5G43190.1	AT5G41100.1	AT5G38850.1	IQD33	AT5G23380.1	AT5G11290.1	ATCKX6	AT4G31620.1	AT4G31260.1	AT4G30680.1	AT4G27550.1	AT4G24000.1	AT4G12840.1	AT4G12410.1	AT4G12220.1	AT4G11170.1	SUS3	AT1G13740.1	AT3G06120.1	AT1G36756.1	AT3G13420.1	AT3G15280.1	AT3G27590.1	UBC37	AT3G22360.1	ATGPAT2	AGL28	AT1G73260.1	AT1G35430.1	AT1G74360.1	AOX1D	AT1G06750.1	AT1G75340.1	AT1G01140.1	ATPP2-B11	AT1G02940.1	AT1G13210.1	AT1G10750.1	AT1G61340.1	AT1G05100.1	AT2G28400.1	AT2G14020.1	AT2G25370.1	AT2G14450.1	AT2G18700.1	AT2G43320.1	AT2G35070.1	AT2G47060.3	AT2G02580.1	
GO:0005783	0.00351721584598297	2/855	0.807219622444476	1	endoplasmic reticulum	AT5G42570.1	AT1G06100.1	
GO:0005829	0.00562754535357275	7/855	0.20761354640333	1	cytosol	ATNUDT8	AT-HSP17.6A	ATTRX5	ATMGL	ATNUDT6	CSD1	GBF3	
GO:0005886	0.00573861532765642	7/855	0.221256434588906	1	plasma membrane	ATCBL1	GLP9	ATPLT5	WAK1	RPK1	PDR12	SUB	
GO:0009507	0.121066271751203	91/855	0.919081075109975	1	chloroplast	AT5G12460.1	AT2G33230.1	AT4G16960.1	AT4G14310.1	AT4G14450.1	AT1G77390.1	AT1G58120.1	AT5G27200.1	AT5G25120.1	AT5G65300.1	AT5G59220.1	AT5G58630.1	AT5G57690.1	AT5G55060.1	AT5G54170.1	AT5G51760.1	AT5G48780.1	AT5G48130.1	AT5G43770.1	AT5G38670.1	AT5G36810.1	AT5G23220.1	AT5G18360.1	AT5G17680.1	ATXR5	AT5G05350.1	AT5G05220.1	AT5G04610.1	AT5G04020.1	AT5G02020.1	AT3G63060.1	AT3G62890.1	AT3G62100.1	AT3G62260.1	AT3G48020.1	AT3G47080.1	AT3G45730.1	AT3G44050.1	AT4G35985.1	AT4G22590.1	AT4G22650.1	AT4G21820.1	AT4G10500.1	AT4G04730.1	AT4G02740.1	AT4G00690.1	AT1G19180.2	AT3G18840.1	AT2G10390.1	AT3G25780.1	AT3G17860.2	AT3G17700.1	AT3G03020.1	AT3G03660.1	CP12-3	AT1G74220.1	AT1G63750.1	AT1G63870.1	AT1G72520.1	AT1G19510.1	AT1G15010.1	AT1G29230.1	AT1G17420.1	AT1G76070.1	AT1G52720.1	AT1G70950.1	AT1G14750.1	AT2G31480.1	AT2G31690.1	AT1G31080.1	AT2G36885.1	YLS9	ATOFP15	CYP79B3	AT1G65390.2	AT1G02060.1	AT1G60190.1	AT1G05340.1	AT2G17840.1	AT1G52040	AT1G23540.1	AT2G06040.1	AT2G06050.1	AT2G20150.1	AT2G37980.1	AT2G45000.1	AT2G41440.1	AT2G38240.1	AT2G43990.1	AT2G30120.1	ATNUDT22	
GO:0009535	0.0088115512773047	2/855	0.995951748507886	1	thylakoid membrane (sensu Viridiplantae)	SEP1	NCED3	
GO:0016021	0.0129211403184006	12/855	0.426505279402406	1	integral to membrane	TET15	AT5G42570.1	AT5G22900.1	AT5G17850.1	AT4G34150.1	TET9	TET6	AT3G29060.1	AT3G29100.1	AT1G13210.1	AT2G47770.1	AT2G03240.1	
GO:0016602	0.000518326545723806	2/855	0.0708260096950951	1	CCAAT-binding factor complex	HAP5B	AT1G54160.1	
GO:0031225	0.0088115512773047	6/855	0.767856132147912	1	anchored to membrane	AT5G49280.1	AT3G16860.1	AT3G22600.1	AT1G30800.1	AT1G65240.1	AT2G22470.1	

Line RNAi-A2:
1.5-Fold Upregulated Molecular Function
GMRG_Term	Pop_frac	Study_frac	Raw_es	e-score	Description	Contributing_genes
GO:0004888	0.00465267258169227	19/883	2.84798344317518e-08	5.32572903873759e-06	transmembrane receptor activity	AT4G16960.1	AT1G56540.1	AT1G57630.1	AT5G58120.1	AT5G48780.1	AT5G45000.1	AT5G45060.1	AT5G45220.1	AT5G45230.1	AT5G38850.1	AT5G18360.1	AT5G17680.1	AT3G44630.1	AT4G11170.1	AT1G52900.1	AT1G63750.1	AT1G63870.1	AT1G65390.2	AT1G27170.1	
GO:0003700	0.0614224915242011	88/883	5.2980880199574e-06	0.000990742459732034	transcription factor activity	WRKY15	SCL13	AT1G25340.2	AT1G26310.1	AT5G13080.1	AT5G32460.1	AT5G17490.1	AT5G15800.1	SEP1	AT5G67190.1	AT5G65070.1	AT5G62470.2	TRY	AT5G49520.1	AT5G47640.1	AT5G46350.1	AT5G23650.1	ANAC090	AtMYB56	AT5G11590.1	AT5G05550.1	AT3G62100.1	AT3G61890.1	ARF18	AT3G61850.1	CEJ1	AtMYBCP70	AT3G46070.1	AT4G34400.1	AT4G34410	AT4G31800.1	AT4G31620.1	AT4G31270.1	AT4G28140.1	ANAC072	AT4G25410.1	AT4G22070.1	ATMYB102	AT4G21550.1	AT4G21050.1	AtMYB74	AT4G01120.1	GBF2	DDF1	AT1G13600.1	ANAC029	AT1G66550.1	AT3G06120.1	MYB15	AT3G19360.1	AT3G25990.1	AT3G24520.1	AT3G26790.1	AT3G22830.1	ANAC055	AT3G03660.1	AGL28	AT1G64380.1	ANAC019	AtY13	AtMYB95	JAG	AT1G19510.1	AT1G17310.1	AT1G79700.1	AtMYB47	ERF12	ANAC028	AT1G56170.1	AT1G68640.1	AT2G16210.1	AT1G54160.1	AT2G04038.1	AT2G22200.1	RAP2.6	AT1G77200.1	AT1G51190.1	AT2G20880.1	AT2G20110.1	AT2G24430.1	ATHB-7	AT2G22750.1	AT2G46270.1	AT2G19810.1	AT2G44910.1	AtMYB104	AT2G38250.1	AT2G30250.1	
GO:0015071	0.00277717665728919	10/883	0.000162472785548828	0.0303824108976308	protein phosphatase type 2C activity	AT5G59220.1	AT5G57050.1	AT5G51760.1	AT3G62260.1	AT4G26080.1	ATPP2CA	AT1G72770.1	AT1G07430.1	AT2G29380.1	AT2G34740.1	
GO:0017111	0.00259684051071197	9/883	0.000457047745260304	0.0854679283636769	nucleoside-triphosphatase activity	AT4G16960.1	AT1G56540.1	AT5G58120.1	AT5G38850.1	AT5G18360.1	AT3G44630.1	AT4G11170.1	AT1G63750.1	AT1G63870.1	
GO:0019825	0.00847579888912934	18/883	0.000572781653259945	0.10711016915961	oxygen binding	AT5G25180.1	AT5G25120.1	AT5G24900.1	AT5G63450.1	AT5G57220.1	AT3G48520.1	AT4G37370.1	AT4G37360.1	AT4G19230.1	AT3G26830.1	AT1G64930.1	AT1G64940.1	AT2G22330.1	AT2G27690.1	CYP710A1	AT2G02580.1	AT2G45570.1	AT2G30770.1	
GO:0010279	0.000216403375892664	3/883	0.00059907129352534	0.112026331889239	indole-3-acetic acid amido synthetase	GH3.3	GH3.6	GH3.5	
GO:0016301	0.0332539854288394	48/883	0.00064608357136656	0.120817627845547	kinase activity	AT5G25440.1	AT5G67080.1	AT5G63370.1	RLK1	AT5G59650.1	AT5G59270.1	AT5G58540.1	AT5G55090.1	AT5G41730.1	AT5G40540.1	AT5G38240.1	AT5G07070.1	AT5G01950.1	AT3G59350.1	AT3G46340.1	AT3G46400.1	AT4G28490.1	AT4G23190.1	AT4G23220.1	AT4G23140.1	AT4G23150.1	AT4G04490.1	AT4G04500.1	AT4G04510.1	AT1G66830.1	AT3G11010.1	AT3G25010.1	AT3G14370.1	AT3G10660.1	AT1G01560.1	AT1G21250.1	AT1G47890.1	AT1G69270.1	AT1G29230.1	AT1G62950.1	AT1G79680.1	IBS1	AT1G01140.1	AT1G10620.1	PEPR1	AT1G30640.1	AT2G25090.1	AT1G61610.1	AT1G23540.1	AT1G05100.1	AT2G42960.1	AT2G47060.1	AT2G32680.1	
GO:0003677	0.0469595325687081	62/883	0.00110883394420395	0.207351947566138	DNA binding	AT1G25340.2	AT1G26310.1	AT5G32460.1	AT5G15800.1	AT5G67190.1	AT5G62470.2	TRY	AT5G36670.1	AT5G23650.1	AT5G22750.1	AtMYB56	AT5G11470.1	AT5G11590.1	AT5G09790.1	AT3G61850.1	AT3G57540.1	CEJ1	AtMYBCP70	AT4G34400.1	AT4G34410	AT4G31620.1	AT4G28140.1	AT4G25410.1	ATMYB102	AT4G21050.1	AtMYB74	AT4G01120.1	GBF2	DDF1	AT1G13600.1	AT3G06120.1	MYB15	AT3G24520.1	AT3G26790.1	FUS3	AT3G22830.1	AT3G03660.1	AGL28	AT1G64380.1	AtY13	AtMYB95	AT1G19510.1	AT1G17310.1	AT1G02670.1	AT1G79700.1	AtMYB47	ERF12	AT1G56170.1	AT1G68640.1	AT2G16210.1	AT2G04038.1	AT2G22200.1	RAP2.6	AT1G77200.1	AT2G20880.1	AT2G18050.1	AT2G22750.1	AT2G35210.2	AT2G44910.1	AtMYB104	AT2G41870	ZFN2	
GO:0016216	0.000288537834523552	3/883	0.00159892180288092	0.298998377138733	isopenicillin-N synthase activity	AT5G51310.1	AT5G05600.1	AT3G55970.1	
GO:0016740	0.00840366443049845	16/883	0.0034231741486147	0.640133565790949	transferase activity	AT4G16960.1	AT1G56540.1	AT5G58120.1	AT5G45060.1	AT5G45230.1	AT5G38850.1	AT5G18360.1	AT5G17680.1	AT3G44630.1	AT4G24000.1	AT4G11170.1	AT1G63750.1	AT1G63870.1	AT1G12210.1	AT2G40230.1	AT1G27170.1	
GO:0005506	0.00126235302604054	5/883	0.0047588999374725	0.889914288307357	iron ion binding	AT5G51310.1	AT5G05600.1	AT3G55970.1	AT1G72520.1	AT1G17420.1	
GO:0000156	0.00144268917261776	3/883	0.134079190229752	1	two-component response regulator activity	ARR6	AT5G62920.1	AT2G07440.1	
GO:0000166	0.00858400057707567	11/883	0.140290521666651	1	nucleotide binding	AT4G16960.1	AT1G56540.1	AT5G58120.1	AT5G38850.1	AT5G18360.1	AT3G44630.1	AT4G35370.1	AT4G11170.1	AT1G63750.1	AT1G63870.1	AT1G49450.1	
GO:0003674	0.356452427324533	310/883	0.645030509182208	1	molecular_function	AT5G12460.1	AT1G67780.1	AT5G12340.1	AT4G14650.1	AT4G14050.1	AT1G28330.1	AT1G30260.1	AT1G58420.1	AT5G21130.1	AT5G19875.1	AT5G15725.1	AT5G36280.1	AT5G26100.1	AT5G26140.1	FPF1	RAB18	AT5G65300.1	PROPEP3	AT5G63200.1	AT5G62520.2	AT5G61990.1	AT5G61110.1	AT5G60760.1	AT5G59330.1	AT5G58630.1	AT5G57730.1	AT5G56980.1	AT5G56880.1	AT5G56310.1	AT5G56100.1	AT5G54410.1	AT5G54170.1	AT5G52290.1	RD29B	AT5G51720.1	AT5G52130.1	AT5G52140.1	AT5G51360.1	AT5G50360.1	AT5G49280.1	AT5G49380.1	AT5G48210.1	AT5G46500.1	AT5G45630.1	AT5G43770.1	AT5G42900.1	AT5G42570.1	AT5G41320.1	AT5G40155.1	AT5G38670.1	AT5G38080.1	AT5G36910.1	AT5G36770.1	AT5G36810.1	AT5G23380.1	AT5G23180.1	AT5G15190.1	AT5G13200.1	AT5G13320.1	AT5G13220.1	AT5G06760.1	AT5G05350.1	AT5G05220.1	AT5G04480.1	AT5G02980.1	AT5G03090.1	AT5G02020.1	AT5G01730.1	AT3G63220.1	AT3G62640.1	AT3G62890.1	AT3G62780.1	AT3G58540.1	AT3G58770.1	AT3G58230.1	AT3G57460.1	AT3G51750.1	AT3G51700.1	AT3G50910.1	AT3G50420.1	AT3G49480.1	AT3G49590.1	AT3G49280.1	AT3G48510.1	AT3G48020.1	AT3G47230.1	AT3G45730.1	AT3G45960.1	AT3G45970.1	AT3G45500.1	AT3G44080.1	AT3G42770.1	AT3G42680.1	AT3G42130.1	AT4G39670.1	AT4G38400.1	AT4G35540.1	AT4G33905.1	AT4G32870.1	AT4G31260.1	AT4G30970.1	TET9	AT4G30130.1	ATMND1	AT4G28703.1	AT4G28460.1	AT4G28150.1	AT4G27654.1	AT4G27657.1	AT4G26340.1	ATHVA22D	AT4G23070.1	AT4G22650.1	AT4G21830.1	AT4G19330.1	AT4G18280.1	AT4G12410.1	AT4G12220.1	LCR17	AT4G10820.1	AT4G07790.1	AT4G08130.1	AT4G07740.1	AT4G07640.1	AT4G05620.1	AT4G04730.1	AT4G04370.1	AT4G03940.1	SUS3	AT4G01026.1	AT4G00700.1	AT3G29575.1	AT1G16705.1	AT2G33520.1	AT1G34070.1	AT1G19180.1	AT1G13740.1	AT1G16820.1	AT1G16850	AT1G30135.1	AT1G51670.1	AT1G30140.1	TET6	AT1G54890.1	AT1G36756.1	AT3G28790.1	AT3G29640.1	AT3G18840.1	AT3G25640.1	AT3G16860.1	AT3G31955.1	AT3G22940.1	AT3G23960.1	AT3G30710.1	AT3G28680.1	AT3G19190.1	AT3G19200.1	AT3G15280.1	SMAP2	AT3G14480.1	AT2G45840.1	AT1G30800.1	AT2G10390.1	AT1G80960.1	AT1G32375.1	AT1G63190.1	AT3G19610.1	AT3G18360.1	AT3G26980.1	AT3G16930.1	AT3G16960.1	AT3G27590.1	AT3G21170.1	AT3G17860.1	AT3G29080.1	AT3G29130.1	AT3G29140.1	AT3G26880.1	AT3G26910.1	AT3G16710.1	AT3G04360.1	AT3G03020.1	AT3G09130.1	AT3G09060.1	AT3G16320.1	AT1G15830.1	LTI29	AT1G35230.1	AT1G35320.1	AT1G42710.1	AT1G60970.1	AT1G29680.1	AT1G72260.1	CP12-3	AT1G75040	AT1G76630.1	AT1G73200.1	AT1G35430.1	AT1G36020.1	AT1G70700.1	AT1G74220.1	AT1G69360.1	AT2G47300.1	AT1G15010.1	AT1G43730.1	AT1G17300.1	AT1G29140.1	AT1G17380.1	AT1G20080.1	AT1G44930.1	AT1G41920.1	AT1G79780.1	AT1G07730.2	AT1G01920.1	AT1G32680.1	AT1G76070.1	AT1G66000.1	AT1G36470.1	AT1G35640.1	AT1G80190.1	ATPP2-B11	AT1G56060.1	AT1G59535.1	AT1G52690.1	AT1G52720.1	AT1G78070.1	AT1G74950.1	AT1G70950.1	AT1G47465.1	AT1G10750.1	AT1G14870.1	AT1G64690.1	AT1G75620.1	AT2G12610.1	AT2G16200.1	AT1G53970.1	AT1G03070.1	AT2G31480.1	AT2G10880.1	AT2G10370.1	AT2G22070.1	AT2G17160.1	AT1G04500.1	AT1G31080.1	AT2G13510.1	AT2G36885.1	AT2G21780.1	AT2G21820	AT2G35950.1	AT2G36040.1	YLS9	ATOFP15	AT2G42760.1	AT2G22470.1	AT2G21110.1	AT1G79270	AT2G13660.1	AT1G02060.1	AT1G60180.1	AT1G54840.1	ATPP2-B15	AT1G78750.1	AT1G11960.1	AT1G43200.1	AT1G10090.1	AT1G05340.1	AT1G65490.1	AT1G09950.1	AT1G61340.1	ERD7	AT1G03660.1	AT1G76910.1	AT2G13770.1	AT1G52000.1	AT1G31040.1	AT1G05040.1	AT2G28400.1	AT2G14020.1	AT2G20320.1	AT2G20805.1	AT2G20970.1	AT2G06040.1	AT2G28240.1	AT2G20150.1	AT2G27395.1	AT2G13870.1	AT2G35733.1	AT2G25565.1	AT2G18610.1	AT2G18690.1	AT2G18680.1	AT2G37980.1	ATPP2-B5	AT2G27080.1	AT2G14630.1	AT2G32360.1	M17	AT2G43320.1	AT2G47770.1	AT2G47780.1	AT2G35070.1	AT2G29790.1	AT2G29770.1	AT2G46940.1	AT2G45900.1	AT2G39330.1	AT2G41080.1	AT2G43990.1	AT2G23120.1	AT2G23690.1	
GO:0003676	0.0145711606434394	7/883	0.974559906542326	1	nucleic acid binding	AT3G46070.1	AT4G19190.1	AT3G19360.1	AT1G68480.1	AT1G75340.1	AT2G19810.1	AT2G32930.1	
GO:0003723	0.0124792613431436	4/883	0.995778234189142	1	RNA binding	AT2G45230.1	PAB1	AT3G06970.1	AT1G03457.1	
GO:0003743	0.00292144557455096	3/883	0.479016073712875	1	translation initiation factor activity	AT4G30680.1	PAB1	AT1G76720.1	
GO:0003779	0.00176729423645676	3/883	0.204521723811679	1	actin binding	AT3G45990.1	ATFH8	PRF5	
GO:0003824	0.0107119671066869	7/883	0.837624275488379	1	catalytic activity	AT5G65280.1	AT5G23220.1	EMB1899	AT1G76290.1	ATMGL	AT2G20770.1	AT2G19550.1	
GO:0003964	0.00129842025535598	2/883	0.318828248961346	1	RNA-directed DNA polymerase activity	AT2G45230.1	AT4G08830.1	
GO:0003993	0.00162302531919498	3/883	0.172150734546013	1	acid phosphatase activity	AT5G24780.1	ATPAP24	ATPAP14	
GO:0004143	0.000432806751785328	2/883	0.0541210761137376	1	diacylglycerol kinase activity	AT5G57690.1	AT5G07920.1	
GO:0004194	0.0021279665296112	4/883	0.118421373788596	1	pepsin A activity	AT5G37540.1	AT5G10760.1	AT3G42550.1	AT1G65240.1	
GO:0004289	0.00205583207098031	3/883	0.272584419638287	1	subtilase activity	AT5G58820.1	AT5G03620.1	AT1G32940.1	
GO:0004364	0.00173122700714131	2/883	0.454703564896786	1	glutathione transferase activity	AT5G62480.2	AT1G02940.1	
GO:0004386	0.00165909254851042	2/883	0.433052291710617	1	helicase activity	AT5G22750.1	AT1G02670.1	
GO:0004497	0.00183942869508764	2/883	0.486266336360021	1	monooxygenase activity	AT2G33230.1	PAD3	
GO:0004553	0.00706917694582702	10/883	0.0973903246642559	1	hydrolase activity, hydrolyzing O-glycosyl compounds	AT4G16260.1	AT5G20390.1	AT3G60140.1	AT3G43860.1	AT4G19820.1	AT3G26140.1	AT1G02310.1	AT1G02640.1	AT1G33220.1	AT1G61810.2	
GO:0004568	0.00054100843973166	2/883	0.0809025225992663	1	chitinase activity	AT3G54420.1	AT2G43570.1	
GO:0004601	0.00288537834523552	2/883	0.727791942636158	1	peroxidase activity	AT5G19880.1	AT4G33870.1	
GO:0004650	0.00259684051071197	2/883	0.672753994389744	1	polygalacturonase activity	AT2G40310.1	AT1G23460.1	
GO:0004672	0.00544615162663204	6/883	0.349888792562689	1	protein kinase activity	AT5G11360.1	CRK11	B120	AT1G34420.1	AT1G30640.1	AP4.3A	
GO:0004674	0.00667243742335714	11/883	0.0352802595425819	1	protein serine/threonine kinase activity	AT5G01950.1	AT4G28490.1	AT4G28650.1	AT1G66880.1	AT1G66830.1	WAG2	CPK2	AT1G74360.1	AT1G62950.1	AT1G35710.1	PEPR1	
GO:0004702	0.000216403375892664	2/883	0.0139545461434068	1	receptor signaling protein serine/threonine kinase activity	RPK1	SUB	
GO:0004712	0.00173122700714131	2/883	0.454703564896786	1	protein threonine/tyrosine kinase activity	AT5G41730.1	AT5G40540.1	
GO:0004722	0.00220010098824208	5/883	0.044614694011609	1	protein serine/threonine phosphatase activity	ABI2	ABI1	ATPAP24	AT3G05580.1	ATPAP14	
GO:0004805	0.00054100843973166	2/883	0.0809025225992663	1	trehalose-phosphatase activity	AT4G22590.1	AT1G23870.1	
GO:0004806	0.00144268917261776	3/883	0.134079190229752	1	triacylglycerol lipase activity	AT5G67050.1	AT1G06250.1	AT2G31690.1	
GO:0004842	0.00797085767871312	6/883	0.709347356686541	1	ubiquitin-protein ligase activity	AT5G43190.1	B80	UBC37	AT3G11840.1	AT1G60190.1	AT1G24330.1	
GO:0004867	0.000757411815624324	2/883	0.143089701891271	1	serine-type endopeptidase inhibitor activity	AT5G43580.1	AT1G72060.1	
GO:0004872	0.000793479044939768	2/883	0.154240226553393	1	receptor activity	AT3G29100.1	AT1G04310.1	
GO:0005199	0.00144268917261776	3/883	0.134079190229752	1	structural constituent of cell wall	AT3G54580.1	AT4G13340.1	AT1G62440.1	
GO:0005215	0.00962995022722355	6/883	0.856140858741604	1	transporter activity	AT5G56160.1	AT5G11570.1	AT1G71870.1	AT1G23300.1	ATNAP12	AT2G37900.1	
GO:0005351	0.00324605063838996	6/883	0.0675511983606001	1	sugar porter activity	ATINT2	AT5G26250.1	ATSUC9	ATPLT5	AT1G11260.1	AT1G08920.1	
GO:0005388	0.000649210127677992	2/883	0.110828692855483	1	calcium-transporting ATPase activity	AT3G22910.1	ACA9	
GO:0005451	0.00100988242083243	2/883	0.223783576646912	1	monovalent cation:proton antiporter activity	AT5G22900.1	AT2G28170.1	
GO:0005488	0.00414773137127606	2/883	0.884837880571051	1	binding	AT3G55580.1	AT1G76590.1	
GO:0005507	0.0041837986005915	2/883	0.887750045747924	1	copper ion binding	AT4G39830.1	AT2G15780.1	
GO:0005509	0.00602322729567915	8/883	0.164862593947813	1	calcium ion binding	AT4G17615.1	AT5G39670.1	ATDGK1	AT3G47480.1	AT4G26080.1	AT2G33380.1	AT3G01830.1	CP12-3	
GO:0005515	0.0402870951453509	32/883	0.756809838525996	1	protein binding	AT2G33080.1	AT4G14365.1	AT5G54620.1	AT5G35830.1	AT5G22750.1	ATXR5	AT5G06870.1	AT5G01520.1	AT5G01070.1	AT3G45480.1	AT4G35480.1	AT4G20940.1	AT4G13340.1	AT4G12140.1	AT4G11000.1	ATEXO70B2	AT3G11010.1	AT3G25010.1	ATPP2CA	AT1G47890.1	GRF12	AT1G34420.1	PEPR1	SUB	AT2G24600.1	AT1G10340.1	FT	MBP1	AT1G62440.1	AT2G25470.1	AT2G34930.1	AT2G32680.1	
GO:0005516	0.00613142898362548	11/883	0.0205986620084145	1	calmodulin binding	WRKY15	IQD33	AT5G04020.1	AT4G31000.1	AT4G21820.1	AT3G22910.1	ACA9	AT3G17700.1	AT1G13210.1	AT2G24400.1	ATCAMBP25	
GO:0005524	0.023804371348193	30/883	0.0336063244436543	1	ATP binding	AT4G16960.1	AT1G56540.1	AT5G58120.1	AT5G48780.1	AT5G45060.1	AT5G45230.1	AT5G38850.1	AT5G22750.1	AT5G18360.1	AT5G17680.1	AT5G11360.1	AT5G01950.1	AT3G50950.1	AT3G44630.1	AT4G28490.1	AT4G28650.1	AT4G11170.1	AT1G66830.1	AT1G74360.1	AT1G63750.1	AT1G63870.1	AT1G02670.1	AT1G12210.1	AT1G17410.1	AT1G62950.1	AT1G35710.1	PEPR1	AT2G25030.1	AT1G27170.1	AP4.3A	
GO:0005525	0.00667243742335714	3/883	0.936606325746442	1	GTP binding	AT4G09940.1	AT1G33960.1	AT1G33890.1	
GO:0005529	0.00072134458630888	2/883	0.132121369134365	1	sugar binding	AT5G18470.1	B120	
GO:0008080	0.00104594965014788	3/883	0.0637131543116255	1	N-acetyltransferase activity	AT5G67430.1	AT2G32020.1	AT2G39030.1	
GO:0008194	0.0036067229315444	4/883	0.394796277258221	1	UDP-glycosyltransferase activity	UGT73D1	UGT73C7	AT3G46660.1	SUS3	
GO:0008234	0.00411166414196061	7/883	0.0721833696607114	1	cysteine-type peptidase activity	AT5G04250.1	AT3G49340.1	AT4G08340.1	AT4G08430.1	AT4G00690.1	AT3G30440.1	AT1G45090.1	
GO:0008270	0.0297915314145567	13/883	0.998834724513791	1	zinc ion binding	AT4G14365.1	AT5G22750.1	AT5G01520.1	AT5G01070.1	AT3G46070.1	AT3G45480.1	AT4G35480.1	AT4G12140.1	AT4G08590.1	AT3G03750.1	AT1G68480.1	AT1G23730.1	AT2G25370.1	
GO:0008289	0.0036067229315444	3/883	0.621372274978659	1	lipid binding	AT5G62080.1	AT3G22600.1	AT2G37870.1	
GO:0008415	0.00252470605208108	2/883	0.657655125400023	1	acyltransferase activity	AT3G52160.1	ATGPAT2	
GO:0009055	0.00299358003318185	5/883	0.125267604922032	1	electron carrier activity	AT1G26420.1	AT1G26390.1	AT1G52990.1	AT2G15780.1	AT2G34810.1	
GO:0009916	0.000216403375892664	2/883	0.0139545461434068	1	alternative oxidase activity	AOX1B	AOX1D	
GO:0015144	0.00320998340907451	6/883	0.0647014908279408	1	carbohydrate transporter activity	ATINT2	AT5G26250.1	ATSUC9	ATPLT5	AT1G11260.1	AT1G08920.1	
GO:0015250	0.00137055471398687	2/883	0.342311433668004	1	water channel activity	NIP4;1	AT1G52180.1	
GO:0015271	0.00036067229315444	2/883	0.038476797978797	1	outward rectifier potassium channel activity	AT3G02850.1	SKOR	
GO:0015297	0.00187549592440309	2/883	0.496531554410401	1	antiporter activity	AT1G71870.1	AT1G23300.1	
GO:0016165	0.000252470605208108	2/883	0.0191269500322152	1	lipoxygenase activity	AT1G72520.1	AT1G17420.1	
GO:0016298	0.0018033614657722	2/883	0.47587148978524	1	lipase activity	PLP2	AT1G73920.1	
GO:0016491	0.00865613503570656	4/883	0.949528299099203	1	oxidoreductase activity	AT1G06100.1	BAN	AT2G29350.1	AT2G30670.1	
GO:0016563	0.0027050421986583	6/883	0.0322932347500433	1	transcriptional activator activity	ATHB-12	RD26	ASML2	AtGRF5	FUS3	ATHB-7	
GO:0016706	0.00183942869508764	2/883	0.486266336360021	1	oxidoreductase activity, acting on paired donors, with incorporation or reduction of molecular oxygen, 2-oxoglutarate as one donor, and incorporation of one atom each of oxygen into both donors	AT4G10500.1	AT3G12900.1	
GO:0016757	0.0121546562793046	15/883	0.122292985622164	1	transferase activity, transferring glycosyl groups	AT4G15270.1	ATGOLS2	AT5G57500.1	GAUT12	AT5G38035.1	UGT73C7	AT3G46660.1	AT4G27550.1	AT4G24000.1	SUS3	AT3G11420.1	AT1G23870.1	ATGOLS7	AT1G70290.1	AT2G18700.1	
GO:0016758	0.0023804371348193	3/883	0.351337974496347	1	transferase activity, transferring hexosyl groups	ATGOLS2	GAUT12	ATGOLS7	
GO:0016787	0.00584289114910193	4/883	0.762037151807436	1	hydrolase activity	AT5G58310.1	ATNUDT8	ATNUDT6	ATNUDT22	
GO:0016798	0.0014787564019332	3/883	0.141444231288024	1	hydrolase activity, acting on glycosyl bonds	AT5G57550.1	AT4G28850.1	XET	
GO:0016829	0.00220010098824208	2/883	0.582791576179586	1	lyase activity	AT5G09280.1	AT1G61120.1	
GO:0030246	0.00169515977782587	2/883	0.44393660560086	1	carbohydrate binding	RLK1	AT1G61610.1	
GO:0030508	0.00288537834523552	3/883	0.47082733690862	1	thiol-disulfide exchange intermediate activity	AT5G14070.1	ATH5	AT1G28480	
GO:0030551	0.00108201687946332	2/883	0.247530554626157	1	cyclic nucleotide binding	AT3G17700.1	AT3G02850.1	
GO:0030599	0.00266897496934286	6/883	0.0304995247355469	1	pectinesterase activity	AT5G49180.1	AT5G18990.1	VGDH2	AT4G02330.1	AT3G27980.1	AT1G23200.1	
GO:0042626	0.00295751280386641	2/883	0.740263696148408	1	ATPase activity, coupled to transmembrane movement of substances	AT3G55090.1	PDR12	
GO:0043565	0.000324605063838996	2/883	0.0314347348203908	1	sequence-specific DNA binding	GBF2	GBF3	
GO:0045543	0.000252470605208108	2/883	0.0191269500322152	1	gibberellin 2-beta-dioxygenase activity	ATGA2OX6	ATGA2OX3	
GO:0045735	0.00234436990550386	3/883	0.342582666973779	1	nutrient reservoir activity	PLP2	AT4G14630.1	AT5G59170.1	
GO:0046872	0.00353458847291351	6/883	0.092919354310785	1	metal ion binding	AT4G14630.1	AT5G60800.1	AT5G52740.1	AT5G52760.1	AT3G04900.1	AT1G22990.1	
GO:0050827	0.000144268917261776	2/883	0.00582435936220266	1	toxin receptor binding	AT5G36910.1	AT1G72260.1	

Line RNAi-A2:
2-Fold Upregulated Biological Process
GMRG_Term	Pop_frac	Study_frac	Raw_es	e-score	Description	Contributing_genes
GO:0006952	0.0133591269117057	18/411	1.24540560587944e-05	0.00138240022252618	defense response	AT1G56540.1	AT1G57630.1	AT5G51360.1	AT5G48780.1	AT5G18360.1	PBS3	LCR17	AT4G11170.1	AT3G11010.1	AT3G25010.1	AT1G47890.1	AT1G52900.1	AT1G63870.1	AT1G72520.1	AT1G17420.1	AT2G21110.1	AT1G65390.2	AT2G32680.1	
GO:0006118	0.0193451837792459	19/411	0.000466102459656524	0.0517373730218742	electron transport	AT2G33230.1	AT5G25180.1	AT5G24900.1	AT5G56490.1	AT5G14070.1	AT3G48520.1	AT4G37370.1	AT3G22360.1	AOX1D	AT1G26420.1	AT1G26390.1	AT1G64930.1	AT1G64940.1	AT2G15780.1	AT2G27690.1	CYP710A1	AT2G02580.1	AT2G45570.1	AT2G30770.1	
GO:0009695	0.000912508668832354	4/411	0.000491874933758981	0.0545981176472468	jasmonic acid biosynthetic process	AT1G72520.1	AT1G17420.1	AT2G06050.1	OPR3	
GO:0000160	0.000657006241559295	3/411	0.00231300939324248	0.256744042649915	two-component signal transduction system (phosphorelay)	AT5G62920.1	AHP6	AT2G07440.1	
GO:0009737	0.00587655582728036	8/411	0.00307345760038969	0.341153793643255	response to abscisic acid stimulus	AT5G59220.1	RD29B	ATHB-12	RD26	AtMYB74	RD20	ATPP2CA	GBF3	
GO:0040007	0.000219002080519765	2/411	0.00323580245275467	0.359174072255768	growth	AT1G72520.1	AT1G17420.1	
GO:0009651	0.00511004854546118	7/411	0.00530718563082225	0.58909760502127	response to salt stress	SRO5	RD29B	ATHB-12	AtMYB74	RD20	MYB15	AtMYB47	
GO:0006355	0.0337628207467971	24/411	0.00700711913694827	0.777790224201258	regulation of transcription, DNA-dependent	AT5G13080.1	AT5G32460.1	AT3G61890.1	CEJ1	AT4G31800.1	AT4G28140.1	AT4G22070.1	AtMYB74	AT1G66550.1	MYB15	AT3G24520.1	AT3G22830.1	AT3G03660.1	AT1G64380.1	AtY13	AT1G17310.1	AtMYB47	AT2G16210.1	AT2G04038.1	AT2G22200.1	RAP2.6	AT1G77200.1	AT1G51190.1	AT2G07440.1	
GO:0005975	0.01241011789612	4/411	0.752705800824225	1	carbohydrate metabolic process	AT5G20390.1	AT3G26140.1	AT1G33220.1	AT2G40310.1	
GO:0005992	0.000730006935065883	2/411	0.0356962872385589	1	trehalose biosynthetic process	ATTPS4	AT2G18700.1	
GO:0006468	0.0336898200532905	19/411	0.103599979079797	1	protein amino acid phosphorylation	AT5G25440.1	AT5G67080.1	AT5G59650.1	AT5G59270.1	AT5G55090.1	AT5G41730.1	AT5G11360.1	AT3G46400.1	AT4G23220.1	AT4G23150.1	AT4G04490.1	AT4G04510.1	AT3G10660.1	AT1G62950.1	AT1G10620.1	AT2G25090.1	AT1G61610.1	AT1G23540.1	AT1G05100.1	
GO:0006508	0.0155856480636566	9/411	0.194462147348469	1	proteolysis	AT5G58820.1	AT5G03620.1	AT3G42550.1	AT4G08340.1	AT4G08430.1	AT4G00690.1	SCPL3	AT1G45090.1	AT1G65240.1	
GO:0006810	0.0122276161623535	4/411	0.742393351694538	1	transport	AT5G26250.1	NIP4;1	ATSUC9	AT4G05140.1	
GO:0006812	0.00332153155454977	3/411	0.156734325092739	1	cation transport	AT5G22900.1	AT3G22910.1	AT2G28170.1	
GO:0006855	0.00204401941818447	3/411	0.0518373068291387	1	multidrug transport	AT1G71870.1	PDR12	AT1G23300.1	
GO:0006869	0.00365003467532942	2/411	0.44379335026847	1	lipid transport	AT5G62080.1	AT3G22600.1	
GO:0007165	0.00865058218053072	8/411	0.0272863601485291	1	signal transduction	AT2G33080.1	AT4G20940.1	AT3G11010.1	AT3G25010.1	AT1G47890.1	AT2G25090.1	AT2G24160.1	AT2G32680.1	
GO:0007205	0.00043800416103953	2/411	0.0134146643591615	1	protein kinase C activation	AT5G57690.1	AT5G07920.1	
GO:0007275	0.00507354819870789	4/411	0.156821263563745	1	multicellular organismal development	AT5G37900.1	ANAC090	ANAC072	ANAC019	
GO:0008150	0.393218235573238	157/411	0.697619177937534	1	biological_process	AT5G12460.1	AT1G67780.1	AT5G12340.1	AT4G14630.1	AT4G14050.1	AT5G09280.1	AT5G21130.1	AT5G21020.2	AT3G44860.1	AT5G15725.1	AT5G36280.1	AT5G65300.1	PROPEP3	AT5G61990.1	AT5G61110.1	AT5G60760.1	AT5G59330.1	AT5G57730.1	AT5G54410.1	AT5G54620.1	AT5G52130.1	AT5G52140.1	AT5G50360.1	AT5G49380.1	AT5G45630.1	AT5G43690.1	AT5G40155.1	AT5G38670.1	AT5G36770.1	AT5G36810.1	AT5G23180.1	AT5G13200.1	AT5G13220.1	AT5G11470.1	AT5G11290.1	AT5G05220.1	AT5G03090.1	AT3G62640.1	AT3G57460.1	AT3G55580.1	AT3G51700.1	AT3G49280.1	AT3G48510.1	AT3G47230.1	AT3G45990.1	AT3G45500.1	AT3G42770.1	AT3G42680.1	AT3G42130.1	AT4G39670.1	AT4G35370.1	AT4G33905.1	AT4G31260.1	AT4G30970.1	AT4G28460.1	AT4G26340.1	AT4G25250.1	AT4G22650.1	AT4G19330.1	AT4G18280.1	AT4G07740.1	AT4G07640.1	AT4G03940.1	AT4G00700.1	AT3G29575.1	AT1G16705.1	AT2G33520.1	AT5G28570.1	AT5G35010.1	AT1G34070.1	AT1G16850	AT1G51670.1	AT1G30140.1	AT1G54890.1	AT1G36756.1	AT3G28790.1	AT3G29640.1	AT3G18840.1	AT3G25640.1	AT3G31955.1	AT3G22940.1	AT3G24680.1	AT3G23960.1	AT3G30710.1	SMAP2	AT3G14480.1	AT2G45840.1	AT2G10390.1	AT1G63190.1	AT3G19610.1	AT3G16960.1	AT3G27590.1	AT3G21170.1	AT3G29080.1	AT3G29140.1	AT3G26880.1	AT3G06970.1	AT3G04360.1	AT3G01830.1	AT3G09130.1	AT3G09060.1	AT3G11420.1	AT1G15830.1	AT1G42710.1	AT1G36020.1	AT1G70700.1	AT1G74220.1	AT1G15010.1	AT1G29140.1	AT1G20080.1	AT1G41920.1	AT1G32680.1	AT1G56060.1	AT1G59535.1	AT1G78070.1	AT1G68620.1	AT1G49450.1	AT2G12610.1	AT2G16200.1	AT1G53970.1	AT2G31480.1	AT2G10370.1	AT1G04380.1	AT1G31080.1	AT2G21780.1	AT2G21820	AT2G36040.1	AT2G13660.1	AT1G02060.1	AT1G60180.1	AT1G11960.1	AT1G43200.1	AT1G10340.1	AT1G05340.1	AT1G09950.1	AT1G76910.1	AT2G13770.1	AT1G31040.1	AT2G14020.1	AT2G20805.1	AT2G20970.1	AT2G06040.1	AT2G20150.1	AT2G27395.1	AT2G07450.1	AT2G25565.1	AT2G18610.1	AT2G18690.1	AT2G18680.1	AT2G14630.1	AT2G47770.1	AT2G47780.1	AT2G35070.1	AT2G23830.1	AT2G29790.1	AT2G29770.1	AT2G46940.1	
GO:0008152	0.0190166806584663	6/411	0.796029949557159	1	metabolic process	AT5G23220.1	UGT73D1	AT3G22910.1	AT1G76290.1	AT2G18700.1	AT2G39030.1	
GO:0009409	0.00507354819870789	3/411	0.346596616729294	1	response to cold	RD29B	RD20	ATPP2CA	
GO:0009414	0.00335803190130306	5/411	0.0125780730075759	1	response to water deprivation	RD29B	ANAC072	RD26	ATPP2CA	ANAC019	
GO:0009611	0.00299302843377012	3/411	0.125555380750837	1	response to wounding	AT1G72520.1	AT1G17420.1	AT2G06050.1	
GO:0009617	0.00149651421688506	2/411	0.125806345618924	1	response to bacterium	AT4G09940.1	AIG1	
GO:0009639	0.00116801109610541	2/411	0.0829411562671827	1	response to red or far red light	CYP707A1	ATGA2OX6	
GO:0009664	0.00102200970909224	2/411	0.0656977507352458	1	cell wall organization and biogenesis (sensu Magnoliophyta)	AT3G54580.1	AT3G45960.1	
GO:0009723	0.00335803190130306	4/411	0.0498627394968559	1	response to ethylene stimulus	AT5G19880.1	AtMYB74	MYB15	PDR12	
GO:0009733	0.00857758148702413	8/411	0.0261221157035161	1	response to auxin stimulus	GH3.3	AT5G13320.1	IAA30	GH3.5	AT4G12410.1	MYB15	FUS3	AT2G24400.1	
GO:0009735	0.00142351352337847	2/411	0.115871811359331	1	response to cytokinin stimulus	ARR6	AHP6	
GO:0009736	0.0012775121363653	2/411	0.0966690152082023	1	cytokinin mediated signaling	AT5G62920.1	AHP6	
GO:0009738	0.00131401248311859	3/411	0.0165929438421036	1	abscisic acid mediated signaling	RD29B	ATPP2CA	AT1G69260.1	
GO:0009739	0.00262802496623718	2/411	0.293932615337282	1	response to gibberellic acid stimulus	RGL3	AtY13	
GO:0009751	0.00361353432857612	3/411	0.186215391663092	1	response to salicylic acid stimulus	WRKY18	AtY13	PDR12	
GO:0009753	0.00401503814286236	4/411	0.0840151339072963	1	response to jasmonic acid stimulus	AtMYB74	MYB15	AtMYB47	PDR12	
GO:0009793	0.00905208599481695	4/411	0.511902314860585	1	embryonic development (sensu Magnoliophyta)	AT5G06760.1	AT3G53040.1	FUS3	AT1G52690.1	
GO:0010252	0.000365003467532942	2/411	0.00932921104126898	1	auxin homeostasis	GH3.3	GH3.5	
GO:0016051	0.00171551629740483	2/411	0.156689732451193	1	carbohydrate biosynthetic process	ATGOLS2	ATGOLS7	
GO:0030001	0.00273752600649706	3/411	0.10307621118129	1	metal ion transport	AT5G52760.1	AT3G04900.1	AT1G22990.1	
GO:0042545	0.00226302149870424	3/411	0.0663087543193623	1	cell wall modification	AT5G18990.1	VGDH2	AT3G27980.1	
GO:0045449	0.0213527028506771	10/411	0.382526848344875	1	regulation of transcription	TRY	AT5G23650.1	AT5G05550.1	AT3G46070.1	AT4G25410.1	AT4G21050.1	AT3G06120.1	AT2G22750.1	AtMYB104	AT2G38250.1	
GO:0048364	0.00109501040259882	2/411	0.0741568862694564	1	root development	WAG2	PLT2	
GO:0051707	0.00229952184545753	4/411	0.0148371099143625	1	response to other organism	UGT73C7	AT2G43570.1	ATNUDT6	YLS9	

Line RNAi-A2:
2-Fold Upregulated Cellular Component
GMRG_Term	Pop_frac	Study_frac	Raw_es	e-score	Description	Contributing_genes
GO:0005575	0.328619029988893	158/404	0.00453920883295807	0.11801942965691	cellular_component	AT1G67780.1	ATGOLS2	AT5G09280.1	AT5G21130.1	AT3G44860.1	AT5G28930.1	AT5G26140.1	AT5G67080.1	PROPEP3	ARR6	AT5G61110.1	AT5G60760.1	AT5G57730.1	AT5G55090.1	AT5G54620.1	AT5G52760.1	RD29B	AT5G52130.1	AT5G52140.1	AT5G51360.1	AT5G49380.1	AT5G45630.1	AT5G43690.1	AT5G40155.1	AT5G23180.1	ANAC090	AT5G14070.1	AT5G13200.1	AT5G13320.1	AT5G13220.1	AT5G12020.1	AT5G11360.1	AT5G11470.1	AT5G07920.1	AT5G06760.1	AT5G05550.1	AT5G03360.1	AT5G03090.1	AT3G62640.1	AT3G57460.1	AT3G55970.1	AT3G55580.1	UGT73C7	AT3G51700.1	AT3G49280.1	AT3G48510.1	AT3G47230.1	AT3G45500.1	AT3G42770.1	AT3G42680.1	AT3G42130.1	AT4G39670.1	AT4G35370.1	AT4G30970.1	GH3.5	AT4G26340.1	AT4G23220.1	AT4G21050.1	AT4G19330.1	AT4G18280.1	AT4G08430.1	AT4G07740.1	AT4G07640.1	AT4G03940.1	CBL5	AT4G00700.1	AT3G29575.1	AT1G16705.1	RD20	AT2G33520.1	AT5G28570.1	AT5G35010.1	AT1G34070.1	AT1G51670.1	AT1G30140.1	AT1G66860.1	AT3G11010.1	AT3G29640.1	AT3G25640.1	AT3G31955.1	AT3G22940.1	AT3G24680.1	AT3G23960.1	AT3G30710.1	SMAP2	AT2G45840.1	AT1G63190.1	AT3G04900.1	AT3G19610.1	AT3G24850.1	AT3G26140.1	AT3G21170.1	AT3G29080.1	FUS3	WAG2	AT3G06970.1	AT3G04360.1	AT3G01830.1	CHAT	AT3G09130.1	AT3G09060.1	AT1G15830.1	AT1G42710.1	AT1G36020.1	ANAC019	AT1G70700.1	AT1G02670.1	GRF12	AT1G41920.1	AHP6	AT1G56060.1	AT1G59535.1	AT1G52690.1	AT1G78070.1	AT1G68620.1	AT1G49450.1	AT1G23320.1	AT2G12610.1	AT2G16200.1	AT2G16210.1	AT1G53970.1	AT2G10370.1	AT2G22070.1	AT2G17160.1	AT1G04380.1	AT2G21780.1	AT2G21820	AT2G36040.1	AT2G13660.1	AT1G60180.1	ATGOLS7	AT1G43200.1	AT1G10340.1	AT1G22990.1	AT1G61120.1	AT1G76910.1	AT2G13770.1	AT1G52000.1	AT1G31040.1	AT2G20805.1	AT2G20970.1	AT2G27395.1	AT2G24400.1	AT2G07440.1	AT2G07450.1	AT2G25565.1	AT2G18610.1	AT2G24160.1	AT2G18690.1	AT2G18680.1	AT2G39030.1	ATPP2-B5	AT2G14630.1	AT2G32360.1	AT2G47780.1	AT2G23830.1	AT2G29770.1	AT2G46940.1	
GO:0005634	0.0713069233617179	39/404	0.0337067157490212	0.876374609474551	nucleus	AT5G13080.1	AT5G17490.1	AT5G15800.1	AT5G25440.1	AT5G65070.1	TRY	AT5G37900.1	AT5G23650.1	AT3G62100.1	AT3G61890.1	CEJ1	WRKY18	AT4G28140.1	AT4G27410.1	AT4G25410.1	AT4G22070.1	AtMYB74	DDF1	AT1G66550.1	AT3G06120.1	AT3G23250.2	AT3G24520.1	AT3G22830.1	AT3G03660.1	AT1G64380.1	AtY13	AT1G69260.1	AT1G17310.1	AtMYB47	AT1G14750.1	AT2G04038.1	AT2G22200.1	RAP2.6	AT1G77200.1	PLT2	AT2G22750.1	PRF5	AtMYB104	AT2G38250.1	
GO:0005576	0.00307293594964828	2/404	0.353080807567132	1	extracellular region	GLP9	AT2G18660.1	
GO:0005622	0.0189189189189189	2/404	0.996257119647479	1	intracellular	AT3G45990.1	AT3G46070.1	
GO:0005737	0.0154017030729359	4/404	0.871458991128005	1	cytoplasm	AT5G25440.1	AtMYB47	AT2G22470.1	PRF5	
GO:0005739	0.110366530914476	28/404	0.998100458126392	1	mitochondrion	AT5G12340.1	AT4G14050.1	AT1G56540.1	AT5G36280.1	SRO5	AT5G61990.1	AT5G54410.1	AT5G50360.1	AT5G11290.1	AT4G31260.1	AT4G27550.1	AT4G24000.1	AT4G12410.1	AT4G11170.1	AT3G06120.1	AT1G36756.1	AT3G13420.1	AT3G15280.1	AT3G27590.1	AT3G22360.1	AOX1D	AT1G06750.1	ATPP2-B11	AT1G05100.1	AT2G14020.1	AT2G18700.1	AT2G35070.1	AT2G02580.1	
GO:0005829	0.00562754535357275	3/404	0.397670722400872	1	cytosol	ATMGL	ATNUDT6	GBF3	
GO:0005886	0.00573861532765642	2/404	0.676493598333272	1	plasma membrane	GLP9	PDR12	
GO:0009505	0.00655312847093669	6/404	0.0506566228951382	1	cell wall (sensu Magnoliophyta)	AT5G18990.1	VGDH2	AT3G45960.1	AT4G13340.1	AT3G27980.1	AT1G62440.1	
GO:0009507	0.121066271751203	42/404	0.873985383092665	1	chloroplast	AT5G12460.1	AT2G33230.1	AT1G58120.1	AT5G27200.1	AT5G65300.1	AT5G59220.1	AT5G57690.1	AT5G48780.1	AT5G38670.1	AT5G36810.1	AT5G23220.1	AT5G18360.1	AT5G05220.1	AT3G63060.1	AT3G62100.1	AT4G22650.1	AT4G10500.1	AT4G02740.1	AT4G00690.1	AT3G18840.1	AT2G10390.1	AT3G03660.1	AT1G74220.1	AT1G63870.1	AT1G72520.1	AT1G15010.1	AT1G17420.1	AT1G14750.1	AT2G31480.1	AT2G31690.1	AT1G31080.1	YLS9	AT1G65390.2	AT1G02060.1	AT1G60190.1	AT1G05340.1	AT1G23540.1	AT2G06040.1	AT2G06050.1	AT2G20150.1	AT2G41440.1	AT2G38240.1	
GO:0012505	0.154239170677527	69/404	0.194077110889013	1	endomembrane system	AT2G33080.1	AT5G20390.1	AT5G19880.1	AT5G21020.2	AT5G15725.1	AT5G25180.1	AT5G24900.1	AT5G62080.1	AT5G59650.1	AT5G59270.1	AT5G59330.1	AT5G58820.1	AT5G57550.1	AT5G56490.1	AT5G41730.1	AT5G36770.1	AT5G03620.1	AT3G54580.1	UGT73D1	AT3G48520.1	AT3G46400.1	AT3G42550.1	AT4G39830.1	AT4G37370.1	AT4G28460.1	AT4G25250.1	AT4G23150.1	AT4G19230.1	LCR17	AT4G04490.1	AT4G04510.1	AT1G16850	AT1G54890.1	AT3G28790.1	AT3G25010.1	AT3G14480.1	AT3G18700.1	AT3G16960.1	AT3G29140.1	AT3G26880.1	AT3G16320.1	AT1G35230.1	AT1G47890.1	SCPL3	AT2G43570.1	AT1G29140.1	AT1G26420.1	AT1G26390.1	AT1G62950.1	AT1G20080.1	AT1G33220.1	AT1G32680.1	AT1G64930.1	AT1G64940.1	AT2G40310.1	AT2G37010.1	AT2G21110.1	ATPP2-B15	AT1G11960.1	AT1G09950.1	AT1G03700.1	AT1G61610.1	AT2G15780.1	AT2G27690.1	AT2G29790.1	CYP710A1	AT2G32680.1	AT2G45570.1	AT2G30770.1	
GO:0016020	0.0455757126990004	16/404	0.752340815001581	1	membrane	AT1G56540.1	AT1G57630.1	AT5G26250.1	AT5G48780.1	NIP4;1	AT5G18360.1	ATSUC9	AT4G24000.1	AT4G05140.1	AT3G22910.1	AT1G67640.1	AT1G52900.1	AT1G63870.1	AT1G71870.1	AT1G23300.1	AT1G65390.2	
GO:0016021	0.0129211403184006	3/404	0.896009673909648	1	integral to membrane	AT5G22900.1	AT3G29060.1	AT2G47770.1	
GO:0031225	0.0088115512773047	4/404	0.477650163455908	1	anchored to membrane	AT3G22600.1	AT1G30800.1	AT1G65240.1	AT2G22470.1	

Line RNAi-A2:
2-Fold Upregulated Molecular Function
GMRG_Term	Pop_frac	Study_frac	Raw_es	e-score	Description	Contributing_genes
GO:0019825	0.00847579888912934	12/418	0.000257108812446024	0.0275106429317245	oxygen binding	AT5G25180.1	AT5G24900.1	AT3G48520.1	AT4G37370.1	AT4G19230.1	AT1G64930.1	AT1G64940.1	AT2G27690.1	CYP710A1	AT2G02580.1	AT2G45570.1	AT2G30770.1	
GO:0003700	0.0614224915242011	44/418	0.000363062117837758	0.0388476466086401	transcription factor activity	AT5G13080.1	AT5G32460.1	AT5G17490.1	AT5G15800.1	SEP1	AT5G65070.1	TRY	AT5G23650.1	ANAC090	AT5G05550.1	AT3G62100.1	AT3G61890.1	CEJ1	AT3G46070.1	AT4G31800.1	AT4G28140.1	ANAC072	AT4G25410.1	AT4G22070.1	AT4G21050.1	AtMYB74	DDF1	AT1G66550.1	AT3G06120.1	MYB15	AT3G24520.1	AT3G26790.1	AT3G22830.1	AT3G03660.1	AT1G64380.1	ANAC019	AtY13	AT1G17310.1	AtMYB47	AT2G16210.1	AT2G04038.1	AT2G22200.1	RAP2.6	AT1G77200.1	AT1G51190.1	AT2G22750.1	AT2G46270.1	AtMYB104	AT2G38250.1	
GO:0004888	0.00465267258169227	8/418	0.000778627343540708	0.0833131257588558	transmembrane receptor activity	AT1G56540.1	AT1G57630.1	AT5G48780.1	AT5G18360.1	AT4G11170.1	AT1G52900.1	AT1G63870.1	AT1G65390.2	
GO:0005506	0.00126235302604054	4/418	0.00184235478786803	0.19713196230188	iron ion binding	AT5G51310.1	AT3G55970.1	AT1G72520.1	AT1G17420.1	
GO:0009916	0.000216403375892664	2/418	0.00326747510269757	0.34961983598864	alternative oxidase activity	AOX1B	AOX1D	
GO:0010279	0.000216403375892664	2/418	0.00326747510269757	0.34961983598864	indole-3-acetic acid amido synthetase	GH3.3	GH3.5	
GO:0016165	0.000252470605208108	2/418	0.00452893209040814	0.484595733673671	lipoxygenase activity	AT1G72520.1	AT1G17420.1	
GO:0016216	0.000288537834523552	2/418	0.0059785449970106	0.639704314680134	isopenicillin-N synthase activity	AT5G51310.1	AT3G55970.1	
GO:0003677	0.0469595325687081	31/418	0.00854826468601476	0.91466432140358	DNA binding	AT5G32460.1	AT5G15800.1	TRY	AT5G23650.1	AT5G22750.1	AT5G11470.1	CEJ1	AT4G28140.1	AT4G25410.1	AT4G21050.1	AtMYB74	DDF1	AT3G06120.1	MYB15	AT3G24520.1	AT3G26790.1	FUS3	AT3G22830.1	AT3G03660.1	AT1G64380.1	AtY13	AT1G17310.1	AT1G02670.1	AtMYB47	AT2G16210.1	AT2G04038.1	AT2G22200.1	RAP2.6	AT1G77200.1	AT2G22750.1	AtMYB104	
GO:0000156	0.00144268917261776	3/418	0.0222632331525568	1	two-component response regulator activity	ARR6	AT5G62920.1	AT2G07440.1	
GO:0000166	0.00858400057707567	6/418	0.151926720499693	1	nucleotide binding	AT1G56540.1	AT5G18360.1	AT4G35370.1	AT4G11170.1	AT1G63870.1	AT1G49450.1	
GO:0003674	0.356452427324533	159/418	0.164014968298495	1	molecular_function	AT5G12460.1	AT1G67780.1	AT5G12340.1	AT4G14050.1	AT5G21130.1	AT5G15725.1	AT5G36280.1	AT5G26140.1	AT5G65300.1	PROPEP3	AT5G62520.2	AT5G61990.1	AT5G61110.1	AT5G60760.1	AT5G59330.1	AT5G57730.1	AT5G54410.1	RD29B	AT5G52130.1	AT5G52140.1	AT5G51360.1	AT5G50360.1	AT5G49380.1	AT5G45630.1	AT5G40155.1	AT5G38670.1	AT5G36770.1	AT5G36810.1	AT5G23180.1	AT5G13200.1	AT5G13320.1	AT5G13220.1	AT5G06760.1	AT5G05220.1	AT5G03090.1	AT3G62640.1	AT3G57460.1	AT3G51700.1	AT3G49280.1	AT3G48510.1	AT3G47230.1	AT3G45960.1	AT3G45500.1	AT3G42770.1	AT3G42680.1	AT3G42130.1	AT4G39670.1	AT4G33905.1	AT4G31260.1	AT4G30970.1	AT4G28460.1	AT4G26340.1	AT4G22650.1	AT4G19330.1	AT4G18280.1	AT4G12410.1	LCR17	AT4G07740.1	AT4G07640.1	AT4G03940.1	AT4G00700.1	AT3G29575.1	AT1G16705.1	AT2G33520.1	AT1G34070.1	AT1G16850	AT1G51670.1	AT1G30140.1	AT1G54890.1	AT1G36756.1	AT3G28790.1	AT3G29640.1	AT3G18840.1	AT3G25640.1	AT3G31955.1	AT3G22940.1	AT3G23960.1	AT3G30710.1	AT3G15280.1	SMAP2	AT3G14480.1	AT2G45840.1	AT1G30800.1	AT2G10390.1	AT1G63190.1	AT3G19610.1	AT3G16960.1	AT3G27590.1	AT3G21170.1	AT3G29080.1	AT3G29140.1	AT3G26880.1	AT3G04360.1	AT3G09130.1	AT3G09060.1	AT3G16320.1	AT1G15830.1	AT1G35230.1	AT1G42710.1	AT1G60970.1	AT1G36020.1	AT1G70700.1	AT1G74220.1	AT1G15010.1	AT1G29140.1	AT1G20080.1	AT1G41920.1	AT1G32680.1	ATPP2-B11	AT1G56060.1	AT1G59535.1	AT1G52690.1	AT1G78070.1	AT2G12610.1	AT2G16200.1	AT1G53970.1	AT2G31480.1	AT2G10370.1	AT2G22070.1	AT2G17160.1	AT1G31080.1	AT2G21780.1	AT2G21820	AT2G36040.1	YLS9	AT2G22470.1	AT2G21110.1	AT2G13660.1	AT1G02060.1	AT1G60180.1	ATPP2-B15	AT1G11960.1	AT1G43200.1	AT1G05340.1	AT1G09950.1	AT1G76910.1	AT2G13770.1	AT1G52000.1	AT1G31040.1	AT2G14020.1	AT2G20805.1	AT2G20970.1	AT2G06040.1	AT2G20150.1	AT2G27395.1	AT2G13870.1	AT2G25565.1	AT2G18610.1	AT2G18690.1	AT2G18680.1	ATPP2-B5	AT2G14630.1	AT2G32360.1	AT2G47770.1	AT2G47780.1	AT2G35070.1	AT2G29790.1	AT2G29770.1	AT2G46940.1	
GO:0003723	0.0124792613431436	2/418	0.967891448828903	1	RNA binding	AT2G45230.1	AT3G06970.1	
GO:0003779	0.00176729423645676	2/418	0.168574095406633	1	actin binding	AT3G45990.1	PRF5	
GO:0003824	0.0107119671066869	4/418	0.657167027575311	1	catalytic activity	AT5G23220.1	AT1G76290.1	ATMGL	AT2G19550.1	
GO:0004143	0.000432806751785328	2/418	0.0135419178670971	1	diacylglycerol kinase activity	AT5G57690.1	AT5G07920.1	
GO:0004194	0.0021279665296112	2/418	0.223308991010107	1	pepsin A activity	AT3G42550.1	AT1G65240.1	
GO:0004289	0.00205583207098031	2/418	0.212220261336115	1	subtilase activity	AT5G58820.1	AT5G03620.1	
GO:0004386	0.00165909254851042	2/418	0.152636256783424	1	helicase activity	AT5G22750.1	AT1G02670.1	
GO:0004553	0.00706917694582702	3/418	0.569047670921857	1	hydrolase activity, hydrolyzing O-glycosyl compounds	AT5G20390.1	AT3G26140.1	AT1G33220.1	
GO:0004674	0.00667243742335714	3/418	0.529997098117415	1	protein serine/threonine kinase activity	WAG2	CPK2	AT1G62950.1	
GO:0005199	0.00144268917261776	3/418	0.0222632331525568	1	structural constituent of cell wall	AT3G54580.1	AT4G13340.1	AT1G62440.1	
GO:0005215	0.00962995022722355	3/418	0.769216851484128	1	transporter activity	AT1G71870.1	AT1G23300.1	ATNAP12	
GO:0005351	0.00324605063838996	2/418	0.394320915910599	1	sugar porter activity	AT5G26250.1	ATSUC9	
GO:0005388	0.000649210127677992	2/418	0.0295829784157682	1	calcium-transporting ATPase activity	AT3G22910.1	ACA9	
GO:0005451	0.00100988242083243	2/418	0.0662696623311949	1	monovalent cation:proton antiporter activity	AT5G22900.1	AT2G28170.1	
GO:0005507	0.0041837986005915	2/418	0.523967769949349	1	copper ion binding	AT4G39830.1	AT2G15780.1	
GO:0005509	0.00602322729567915	3/418	0.462116940714534	1	calcium ion binding	ATDGK1	AT2G33380.1	AT3G01830.1	
GO:0005515	0.0402870951453509	16/418	0.618707908134077	1	protein binding	AT2G33080.1	AT5G54620.1	AT5G22750.1	AT5G01070.1	AT3G45480.1	AT4G20940.1	AT4G13340.1	AT4G12140.1	AT3G11010.1	AT3G25010.1	ATPP2CA	AT1G47890.1	GRF12	AT1G10340.1	AT1G62440.1	AT2G32680.1	
GO:0005516	0.00613142898362548	3/418	0.473738669443587	1	calmodulin binding	AT3G22910.1	ACA9	AT2G24400.1	
GO:0005524	0.023804371348193	10/418	0.538165415002818	1	ATP binding	AT1G56540.1	AT5G48780.1	AT5G22750.1	AT5G18360.1	AT5G11360.1	AT4G11170.1	AT1G63870.1	AT1G02670.1	AT1G62950.1	AT2G25030.1	
GO:0005525	0.00667243742335714	2/418	0.770402500773913	1	GTP binding	AT4G09940.1	AT1G33960.1	
GO:0008194	0.0036067229315444	2/418	0.446304515418388	1	UDP-glycosyltransferase activity	UGT73D1	UGT73C7	
GO:0008234	0.00411166414196061	4/418	0.0941163287374979	1	cysteine-type peptidase activity	AT4G08340.1	AT4G08430.1	AT4G00690.1	AT1G45090.1	
GO:0008270	0.0297915314145567	6/418	0.986310912183111	1	zinc ion binding	AT5G22750.1	AT5G01070.1	AT3G46070.1	AT3G45480.1	AT4G12140.1	AT4G08590.1	
GO:0008289	0.0036067229315444	2/418	0.446304515418388	1	lipid binding	AT5G62080.1	AT3G22600.1	
GO:0009055	0.00299358003318185	3/418	0.130285993494946	1	electron carrier activity	AT1G26420.1	AT1G26390.1	AT2G15780.1	
GO:0015071	0.00277717665728919	4/418	0.0291297468756492	1	protein phosphatase type 2C activity	AT5G59220.1	ATPP2CA	AT1G07430.1	AT2G29380.1	
GO:0015144	0.00320998340907451	2/418	0.388997131125941	1	carbohydrate transporter activity	AT5G26250.1	ATSUC9	
GO:0015297	0.00187549592440309	2/418	0.18477635083433	1	antiporter activity	AT1G71870.1	AT1G23300.1	
GO:0016301	0.0332539854288394	23/418	0.0133642345306352	1	kinase activity	AT5G25440.1	AT5G67080.1	AT5G59650.1	AT5G59270.1	AT5G55090.1	AT5G41730.1	AT3G46400.1	AT4G23220.1	AT4G23150.1	AT4G04490.1	AT4G04510.1	AT3G11010.1	AT3G25010.1	AT3G14370.1	AT3G10660.1	AT1G47890.1	AT1G62950.1	AT1G10620.1	AT2G25090.1	AT1G61610.1	AT1G23540.1	AT1G05100.1	AT2G32680.1	
GO:0016563	0.0027050421986583	3/418	0.10422541803573	1	transcriptional activator activity	ATHB-12	RD26	FUS3	
GO:0016740	0.00840366443049845	5/418	0.275848886594443	1	transferase activity	AT1G56540.1	AT5G18360.1	AT4G24000.1	AT4G11170.1	AT1G63870.1	
GO:0016757	0.0121546562793046	9/418	0.0707532970382251	1	transferase activity, transferring glycosyl groups	AT4G15270.1	ATGOLS2	AT5G38035.1	UGT73C7	AT4G27550.1	AT4G24000.1	AT3G11420.1	ATGOLS7	AT2G18700.1	
GO:0016758	0.0023804371348193	2/418	0.26237998324538	1	transferase activity, transferring hexosyl groups	ATGOLS2	ATGOLS7	
GO:0016829	0.00220010098824208	2/418	0.234440976355433	1	lyase activity	AT5G09280.1	AT1G61120.1	
GO:0017111	0.00259684051071197	4/418	0.0234647273477868	1	nucleoside-triphosphatase activity	AT1G56540.1	AT5G18360.1	AT4G11170.1	AT1G63870.1	
GO:0030599	0.00266897496934286	3/418	0.101127412343765	1	pectinesterase activity	AT5G18990.1	VGDH2	AT3G27980.1	
GO:0042626	0.00295751280386641	2/418	0.351189229697818	1	ATPase activity, coupled to transmembrane movement of substances	AT3G55090.1	PDR12	
GO:0046872	0.00353458847291351	4/418	0.0610930562526874	1	metal ion binding	AT4G14630.1	AT5G52760.1	AT3G04900.1	AT1G22990.1	

Line RNAi-A3:
1.5-Fold Downregulated Biological Process
GMRG_Term	Pop_frac	Study_frac	Raw_es	e-score	Description	Contributing_genes														
GO:0006629	0.006132058	6/301	0.010867409	0.978066835	lipid metabolic process	AT5G14180.1	AT3G43550.1	AT3G09930.1	AT2G31100.1	AT2G23540.1	AT2G19050.1									
GO:0005975	0.012410118	3/301	0.72391	1	carbohydrate metabolic process	AT3G62710.1	AT1G02790.1	AT1G05650.1												
GO:0006118	0.019345184	6/301	0.527539517	1	electron transport	AT3G44250.1	AT4G37340.1	AT3G26330.1	AT3G26200.1	AT1G79800.1	AT2G07727.1									
GO:0006281	0.002518524	2/301	0.175628593	1	DNA repair	ATRAD54	AT3G32920.1													
GO:0006355	0.033762821	9/301	0.690538416	1	"regulation of transcription, DNA-dependent"	AT5G58280.1	AT5G06500.1	AT5G01480.1	AT3G61740.1	ATMYB121	AT3G27785.1	AT1G34480.1	AtMYB93	AT2G04680.1						
GO:0006413	0.002007519	2/301	0.122442637	1	translational initiation	AT2G39820.1	AT3G22860.1													
GO:0006468	0.03368982	15/301	0.086190065	1	protein amino acid phosphorylation	AT5G35380.1	AT5G59660.1	AT3G59830.1	AT3G50310.1	AT4G20790.1	AT4G11470.1	AT4G04510.1	AT2G17170.1	AT1G79250.1	AT1G78980.1	AT2G25090.1	AT1G70110.1	AT2G16750.1	AT2G24370.1	AT2G43930.1
GO:0006508	0.015585648	5/301	0.505479949	1	proteolysis	AT5G27660.1	AT5G60190.1	SCPL40	AT4G22050.1	AT4G10520.1										
GO:0006511	0.008249078	3/301	0.453003741	1	ubiquitin-dependent protein catabolic process	VFB3	AT4G05470.1	AT4G04690.1												
GO:0006810	0.012227616	2/301	0.884888891	1	transport	AT1G52180.1	ALPHA-TIP													
GO:0006886	0.005694054	2/301	0.512903372	1	intracellular protein transport	AT4G03330.1	AT1G32880.1													
GO:0006944	0.001131511	2/301	0.045387849	1	membrane fusion	SNAP29	AT4G03330.1													
GO:0006950	0.002883527	3/301	0.056431521	1	response to stress	AT5G35380.1	AT4G13450.1	AT2G24370.1												
GO:0006952	0.013359127	8/301	0.05020576	1	defense response	AT5G25910.1	AT5G51360.1	AT4G23310.1	AT4G09360.1	AT1G19230.1	AT3G24900.1	AT1G17600.1	LCR72							
GO:0006979	0.005657554	5/301	0.028584119	1	response to oxidative stress	AT5G58400.1	AT4G33870.1	AT1G68850.1	AT1G05250.1	AT1G77100.1																																																																																																																								
GO:0007165	0.008650582	7/301	0.016236775	1	signal transduction	AT5G25910.1	AT3G55940.1	AT3G25670.1	AT3G28890.1	AT3G24900.1	AT2G25090.1	AT2G27440.1																																																																																																																						
GO:0007169	0.004745045	2/301	0.419034311	1	transmembrane receptor protein tyrosine kinase signaling pathway	AT5G59660.1	AT1G78980.1																																																																																																																											
GO:0008150	0.393218236	125/301	0.232528452	1	biological_process	AT2G23160.1	AT4G15460.1	AT1G35210.1	AT5G28720.1	AT5G32610.1	AT1G51915.1	AT5G36280.1	AT5G26890.1	AT5G58660.1	AT5G53410.1	AT5G51160.1	AT5G47150.1	AT5G46810.1	AT5G46320.1	AT5G44550.1	AT5G43550.1	AT5G43770.1	AT5G39380.1	AT5G38100.1	AT5G37990.1	AT5G22970.1	AT5G23180.1	AT5G19100.1	AT5G18710.1	AT5G17830.1	AT5G11870.1	AT5G11370.1	AT5G11310.1	AT5G04730.1	AT5G02690.1	AT3G61570.1	AT3G59340.1	AT3G59630.1	AT3G59270.1	AT3G52740.1	AT3G49940.1	AT3G49770.1	AT3G45990.1	AT3G42700.1	AT3G42940.1	AT3G42680.1	AT3G42260.1	AT3G42330.1	AT4G35710.1	AT4G27930.1	AT4G25780.1	AT4G25380.1	AT4G25510.1	AT4G23070.1	AT4G22450.1	AT4G18860.1	AT4G08950.1	AT4G08130.1	AT4G04840.1	AT4G03630.1	AT4G03600.1	AT4G03000.1	AT4G01340.1	AT1G32040.1	AT1G32000.1	AT2G33360.1	AT1G16820.1	AT1G31510.1	AT3G31350.1	AT3G32270.1	AT2G34020.1	AT3G28120.1	AT1G22980.1	AT1G80960.1	AT3G18460.1	AT3G18720.1	AT3G29220.1	AT3G15605.1	AT3G26880.1	AT3G22640.1	AT3G06070.1	AT3G05930.1	ATPAP16	AT1G42705.1	AT1G67540.1	AT1G68380.1	AT2G47300.1	AT1G53325.1	AT1G49015.1	AT1G43745.1	AT1G43760.1	AT1G62920.1	AT1G44890.1	AT1G36550.1	AT1G36440.1	ATOFP14	AT1G52580.1	AT1G47485.1	AT1G34270.1	AT1G14250.1	AT1G54550.1	AT2G09840.1	AT2G05350.1	AT2G06390.1	AT2G04330.1	AT2G22520.1	AT1G67460.1	AT1G78740.1	AT1G78710.1	AT2G25200.1	AT1G67100.1	AT1G23480.1	AT2G18270.1	AT2G18245.1	AT2G21040.1	AT2G20616.1	AT2G27270.1	AT2G27395.1	ATOFP16	AT2G48110.1	AT2G07280.1	AT2G27540.1	AT2G29600.1	AT2G35075.1	AT2G03320.1	AT2G26850.1	AT2G45830.2	AT2G39330.1	AT2G39300.1	AT2G38160.1
GO:0008152	0.019016681	6/301	0.5108601	1	metabolic process	AT5G17040.1	AT1G22340.1	AT1G48820.1	AT3G29190.1	AT1G65890.1	AT2G47150.1																																																																																																																							
GO:0009058	0.003686535	4/301	0.025420114	1	biosynthetic process	AT1G26190.1	AT4G30570.1	AT3G18660.1	AT2G24850.1																																																																																																																									
GO:0009408	0.003431033	2/301	0.276360221	1	response to heat	AT1G74310.1	ATHSP101																																																																																																																											
GO:0009416	0.003212031	2/301	0.251939547	1	response to light stimulus	AT3G08570.1	AT1G03010.1																																																																																																																											
GO:0009611	0.002993028	3/301	0.061728687	1	response to wounding	JMT	TAT3	TPS10																																																																																																																										
GO:0009733	0.008577581	2/301	0.732120581	1	response to auxin stimulus	AT4G34770.1	AtMYB93																																																																																																																											
GO:0009737	0.005876556	3/301	0.260513858	1	response to abscisic acid stimulus	ATMYB121	AtMYB2	AtMYB93																																																																																																																										
GO:0009751	0.003613534	2/301	0.296680387	1	response to salicylic acid stimulus	AtMYB2	AtMYB93																																																																																																																											
GO:0009753	0.004015038	2/301	0.34101004	1	response to jasmonic acid stimulus	TAT3	TPS10																																																																																																																											
GO:0009793	0.009052086	2/301	0.758877382	1	embryonic development (sensu Magnoliophyta)	ATS3	PHE1																																																																																																																											
GO:0045449	0.021352703	8/301	0.315228554	1	regulation of transcription	AT5G61620.1	AT4G38000.1	AT1G67030.1	ARF13	AT1G71200.1	ARF21	AT1G27740.1	PRS																																																																																																																					
GO:0051707	0.002299522	2/301	0.152359464	1	response to other organism	ATNUDT6	AT2G17860.1																																																																																																																											

Line RNAi-A3:
1.5-Fold Downregulated Cellular Component
GMRG_Term	Pop_frac	Study_frac	Raw_es	e-score	Description	Contributing_genes																																																																																																																	
GO:0012505	0.154239171	59/298	0.024264722	0.60661804	endomembrane system	AT1G51915.1	AT5G25910.1	AT5G58400.1	AT5G52400.1	AT5G44550.1	AT5G37990.1	AT5G22970.1	AT5G19100.1	AT5G14180.1	AT5G11370.1	SCPL40	AT3G62710.1	AT3G44250.1	AT3G43550.1	AT4G33870.1	AT4G23310.1	AT4G22050.1	AT4G20460.1	AT4G20790.1	AT4G11470.1	AT4G10520.1	AT4G09130.1	AT4G08380.1	AT4G04510.1	LAC1	AT1G31510.1	AT3G25670.1	AT3G28890.1	AT3G28120.1	AT2G15325.1	AT3G24900.1	AT3G26200.1	AT3G26880.1	AT3G22640.1	AT3G08570.1	AT3G05930.1	ATPAP16	AT3G09930.1	AT1G68850.1	AT1G07690.1	AT1G02790.1	AT1G47485.1	AT1G05650.1	AT1G78980.1	AT1G78710.1	AT1G05250.1	AT1G70110.1	AT2G17860.1	AT1G77100.1	AT1G23480.1	LCR5	AT2G16750.1	AT2G01790.1	LCR72	AT2G03320.1	AT2G26850.1	AT2G23540.1	FRK1	AT2G19050.1																																																							
GO:0005575	0.32861903	114/298	0.027794308	0.694857703	cellular_component	AT2G39820.1	AT1G26190.1	AT5G32610.1	AT4G37240.1	AT5G35380.1	AT5G26890.1	AT5G60190.1	AT5G59660.1	AT5G58660.1	AT5G57680.1	AT5G53410.1	AT5G51360.1	AT5G51160.1	KIP	AT5G47150.1	AT5G46810.1	AT5G43550.1	AT5G39380.1	AT5G38100.1	AT5G23180.1	AT5G18710.1	AT5G17830.1	SNAP29	AT5G04730.1	AT5G02690.1	AT5G01480.1	AT3G61920.1	AT3G59630.1	AT3G59270.1	AT3G55970.1	AT3G52740.1	AT3G50310.1	AT3G49940.1	AT3G49770.1	AT3G49130.1	AT3G42700.1	AT3G42940.1	ATA1	AT3G42680.1	AT3G42330.1	AT4G29620.1	AT4G25380.1	AT4G25510.1	ATIPT4	AT4G23070.1	AT4G22450.1	AT4G20080.1	AT4G18860.1	AT4G13450.1	PLDGAMMA1	AT4G09360.1	AT4G08130.1	AT4G05470.1	AT4G04690.1	AT4G04840.1	AT4G03630.1	AT4G03600.1	AT4G03000.1	CBL5	AT4G01340.1	AT1G32040.1	AT2G33360.1	AT1G22340.1	AT1G16820.1	AT1G66440.1	AT3G31350.1	AT3G32270.1	ATRAD54	AT1G22980.1	AT1G80960.1	AT3G18460.1	AT3G29220.1	AT3G15605.1	AT3G16150.1	AT3G06070.1	AT3G11920.1	AT1G68380.1	AT2G47300.1	AT1G53325.1	AT1G49015.1	AT1G43745.1	AT1G62920.1	AT1G32880.1	AT1G36550.1	AT1G52580.1	AT1G14250.1	AT1G54550.1	AT2G09840.1	AT2G05350.1	AT2G17170.1	TAT3	AT2G06390.1	AT2G04330.1	AT2G22520.1	ATLUP2	AT1G09510.1	AT2G18270.1	AT2G21040.1	AT2G28270.1	AT2G27270.1	AT2G27395.1	AT2G24370.1	ATOFP16	AT2G48110.1	AT2G07280.1	AT2G27540.1	AT2G29600.1	AT2G31100.1	AT2G35075.1	AT2G47150.1	AT2G39330.1	AT2G38160.1	AT2G31030.1	AT2G39950.1
GO:0005622	0.018918919	5/298	0.66725542	1	intracellular	AT3G45990.1	AT1G67030.1	AT1G36240.1	AT1G34480.1	AT2G27440.1																																																																																																													
GO:0005634	0.071306923	14/298	0.966819741	1	nucleus	AT5G61620.1	EMF2	AT5G06120.1	AT5G06500.1	STY2	ATMYB121	AT3G27785.1	AT1G71200.1	AtMYB2	ARF21	AT1G27740.1	AtMYB93	PRS	PHE1																																																																																																				
GO:0005737	0.015401703	2/298	0.945431245	1	cytoplasm	AT5G06120.1	JMT																																																																																																																
GO:0005739	0.110366531	30/298	0.730918695	1	mitochondrion	AT5G28720.1	AT5G36280.1	AT5G27660.1	AT5G58280.1	AT5G46320.1	AT5G11870.1	AT5G11310.1	AT5G06500.1	AT3G55940.1	AT4G34770.1	AT4G27930.1	AT4G02750.1	AT1G48820.1	AT2G34020.1	AT3G26330.1	AT3G29630.1	AT2G03040.1	AT3G18720.1	AT1G67540.1	AT1G17600.1	AT1G43760.1	AT1G44890.1	AT1G03010.1	AT1G67460.1	AT1G78740.1	AT1G67100.1	AT1G04630.1	AT3G32920.1	AT2G45830.2	AT2G43930.1																																																																																				
GO:0009507	0.121066272	25/298	0.984379072	1	chloroplast	AT2G23160.1	AT1G35210.1	AT5G21030.1	AT5G17040.1	AT5G61620.1	AT5G60030.1	AT5G60070.1	PORA	AT5G43770.1	AT3G59830.1	AT4G38000.1	AT4G37340.1	AT4G35710.1	AT1G32000.1	AT3G18660.1	AT3G04540.1	AT1G71200.1	ATOFP14	AT2G25200.1	AT2G18245.1	AT2G20616.1	AT2G27440.1	TPS10	AT2G31150.1	AT2G33720.1																																																																																									
GO:0016020	0.045575713	12/298	0.709949508	1	membrane	AT5G19640.1	AT5G49130.1	AT4G03330.1	AT1G19230.1	AT3G15870.1	AT1G52180.1	ALPHA-TIP	AT1G17600.1	AT1G07340.1	AT1G34270.1	AAP8	AT2G07727.1																																																																																																						
GO:0031225	0.008811551	4/298	0.268798343	1	anchored to membrane	AT4G15460.1	AT5G07190.1	AT3G20520.1	AT1G79800.1																																																																																																														

Line RNAi-A3:
1.5-Fold Downregulated Molecular Function
GMRG_Term	Pop_frac	Study_frac	Raw_es	e-score	Description	Contributing_genes
GO:0004601	0.00288537834523552	5/304	0.00188454734522209	0.190339281867431	peroxidase activity	AT5G58400.1	AT4G33870.1	AT1G68850.1	AT1G05250.1	AT1G77100.1	
GO:0003674	0.356452427324533	118/304	0.135815367024016	1	molecular_function	AT2G23160.1	AT4G15460.1	AT4G14650.1	AT1G35210.1	AT5G28720.1	AT5G32610.1	AT4G37240.1	AT1G51915.1	AT5G36280.1	AT5G26890.1	AT5G57680.1	AT5G53410.1	AT5G51360.1	AT5G47150.1	AT5G46810.1	AT5G46320.1	AT5G44550.1	AT5G43550.1	AT5G43770.1	AT5G39380.1	AT5G22970.1	AT5G23180.1	AT5G19100.1	AT5G18710.1	AT5G17830.1	AT5G11370.1	AT5G11310.1	ATS3	AT5G04730.1	AT5G02690.1	AT3G61920.1	AT3G59340.1	AT3G59630.1	AT3G59270.1	AT3G52740.1	AT3G49940.1	AT3G49770.1	AT3G42700.1	AT3G42940.1	AT3G42680.1	AT3G42260.1	AT3G42330.1	AT4G35710.1	AT4G27930.1	AT4G25780.1	AT4G25510.1	AT4G23070.1	AT4G22450.1	AT4G18860.1	AT4G13450.1	AT4G08950.1	AT4G08130.1	AT4G04840.1	AT4G03630.1	AT4G03730.1	AT4G03600.1	AT4G02750.1	AT4G03000.1	AT4G01340.1	AT1G32000.1	AT2G33360.1	AT1G16820.1	AT1G31510.1	AT3G31350.1	AT3G32270.1	AT3G28120.1	AT2G17310.1	AT1G80960.1	AT3G18460.1	AT3G18720.1	AT3G29220.1	AT3G26880.1	AT3G06070.1	AT1G67540.1	AT1G68380.1	AT2G47300.1	AT1G53325.1	AT1G49015.1	AT1G43745.1	AT1G43760.1	AT1G62920.1	AT1G44890.1	AT1G07690.1	AT1G36550.1	ATOFP14	AT1G52580.1	AT1G42360.1	AT1G47485.1	AT1G54550.1	AT2G09840.1	AT2G05350.1	AT2G06390.1	AT2G04330.1	AT2G22520.1	AT1G78740.1	AT2G25200.1	AT1G67100.1	AT1G04630.1	AT2G17860.1	LCR5	AT2G18270.1	AT2G18245.1	AT2G21040.1	AT2G20616.1	AT2G27270.1	AT2G27395.1	AT2G13870.1	ATOFP16	AT2G48110.1	AT2G07280.1	AT2G27540.1	AT2G29600.1	AT2G35075.1	AT2G03320.1	AT2G26850.1	AT2G45830.2	AT2G39330.1	AT2G38160.1	
GO:0003677	0.0469595325687081	17/304	0.263724863868856	1	DNA binding	AT5G58280.1	EMF2	AT5G06500.1	AT3G61740.1	AT4G38000.1	AT4G25380.1	ATRAD54	ATMYB121	AT3G27785.1	AT1G42705.1	AT1G71200.1	AtMYB2	MYB2	AT1G27740.1	AtMYB93	AT1G65330.1	AT3G32920.1	
GO:0003700	0.0614224915242011	18/304	0.59846840498674	1	transcription factor activity	AT5G61620.1	AT5G58280.1	AT5G51230.2	AT5G06500.1	AT4G38000.1	STY2	AT1G67030.1	ARF13	ATMYB121	AT3G27785.1	AT1G71200.1	AtMYB2	ARF21	AT1G27740.1	AtMYB93	AT2G28610.1	AT1G65330.1	AT2G33720.1	
GO:0003743	0.00292144557455096	2/304	0.222876921691634	1	translation initiation factor activity	AT2G39820.1	AT3G22860.1	
GO:0003824	0.0107119671066869	4/304	0.410626031132036	1	catalytic activity	AT5G14180.1	AT4G20460.1	AT1G65890.1	AT1G34270.1	
GO:0004650	0.00259684051071197	2/304	0.186891039392059	1	polygalacturonase activity	AT1G02790.1	AT1G05650.1	
GO:0004672	0.00544615162663204	3/304	0.230355031582875	1	protein kinase activity	AT4G23310.1	AT4G11470.1	AT2G43930.1	
GO:0004674	0.00667243742335714	3/304	0.331070551041134	1	protein serine/threonine kinase activity	AT5G59660.1	AT4G23310.1	AT1G78980.1	
GO:0004842	0.00797085767871312	4/304	0.224956440744189	1	ubiquitin-protein ligase activity	VFB3	AT4G05470.1	AT4G04690.1	UBC26	
GO:0004871	0.00331818509702085	2/304	0.267464376685157	1	signal transducer activity	AT3G08570.1	AT1G03010.1	
GO:0005215	0.00962995022722355	2/304	0.792875365377636	1	transporter activity	AT5G19640.1	AT5G49130.1	
GO:0005507	0.0041837986005915	2/304	0.363909505430892	1	copper ion binding	LAC1	AT1G79800.1	
GO:0005509	0.00602322729567915	2/304	0.54841658687954	1	calcium ion binding	AT1G19230.1	AT2G34020.1	
GO:0005515	0.0402870951453509	16/304	0.168464793202697	1	protein binding	AT5G25910.1	AT5G60300.1	AT5G60070.1	AT5G51160.1	AT5G01480.1	AT3G54070.1	AT4G20790.1	AT4G12190.1	AT4G09130.1	AT3G25670.1	AT3G28890.1	AT3G24900.1	AT1G34480.1	AT2G04680.1	AT1G03770.1	AT1G30860.1	
GO:0005524	0.023804371348193	9/304	0.300385990875457	1	ATP binding	AT1G26190.1	AT5G59660.1	AATP1	AT4G23310.1	AT4G09360.1	ATRAD54	AT1G74310.1	AT1G17600.1	AT1G78980.1	
GO:0008194	0.0036067229315444	2/304	0.299916829372072	1	UDP-glycosyltransferase activity	AT5G17040.1	AT1G22340.1	
GO:0008270	0.0297915314145567	10/304	0.42017430218918	1	zinc ion binding	AT5G01480.1	AT3G45560.1	AT4G25380.1	AT4G12190.1	AT4G09130.1	AT1G67030.1	AT1G34480.1	AT2G04680.1	AT1G03770.1	AT1G30860.1	
GO:0008565	0.00227223544687297	2/304	0.151875808556496	1	protein transporter activity	AT5G06120.1	AT1G32880.1	
GO:0015250	0.00137055471398687	2/304	0.0650679564696023	1	water channel activity	AT1G52180.1	ALPHA-TIP	
GO:0016298	0.0018033614657722	3/304	0.0175037037142596	1	lipase activity	AT3G43550.1	AT3G09930.1	AT2G19050.1	
GO:0016301	0.0332539854288394	18/304	0.0136849691297733	1	kinase activity	AT1G26190.1	AT5G35380.1	AT5G25910.1	AT5G60300.1	AT5G59660.1	AT3G59830.1	AT3G56280.1	AT3G50310.1	AT4G04510.1	AT3G28890.1	AT2G17170.1	AT1G79250.1	AT1G78980.1	AT2G25090.1	AT1G70110.1	AT2G16750.1	AT2G24370.1	FRK1	
GO:0016491	0.00865613503570656	6/304	0.0496241379098157	1	oxidoreductase activity	AT5G54190.1	AT3G42960.1	AT1G19230.1	AT3G15870.1	AT2G07727.1	AT2G47150.1	
GO:0016740	0.00840366443049845	2/304	0.726744511165585	1	transferase activity	AT4G09360.1	AT1G17600.1	
GO:0016757	0.0121546562793046	5/304	0.311112653978942	1	transferase activity, transferring glycosyl groups	AT5G17040.1	AT1G22340.1	AT3G29630.1	AT3G18660.1	AT1G23480.1	
GO:0016787	0.00584289114910193	3/304	0.262505861606386	1	hydrolase activity	AT3G26614.1	AT1G14250.1	ATNUDT6	
GO:0016789	0.00421986582990695	3/304	0.137694479250584	1	carboxylic ester hydrolase activity	AT3G43550.1	AT3G09930.1	AT2G23540.1	
GO:0016829	0.00220010098824208	2/304	0.144283837831276	1	lyase activity	AT1G48820.1	AT3G29190.1	
GO:0016887	0.00483300872826949	2/304	0.433076902601767	1	ATPase activity	AATP1	AT1G74310.1	
GO:0019825	0.00847579888912934	5/304	0.117342524038013	1	oxygen binding	AT5G52400.1	AT3G44250.1	AT4G37340.1	AT3G26330.1	AT3G26200.1	
GO:0030246	0.00169515977782587	2/304	0.0939280161304949	1	carbohydrate binding	AT5G60300.1	AT1G70110.1	
GO:0045735	0.00234436990550386	2/304	0.159544462194954	1	nutrient reservoir activity	AT3G22640.1	AT3G05930.1	

Line RNAi-A3:
2-Fold Downregulated Biological Process
GMRG_Term	Pop_frac	Study_frac	Raw_es	e-score	Description	Contributing_genes
GO:0007165	0.00865058218053072	7/173	0.000801352279929118	0.0480811367957471	signal transduction	AT5G25910.1	AT3G55940.1	AT3G25670.1	AT3G28890.1	AT3G24900.1	AT2G25090.1	AT2G27440.1	
GO:0006629	0.00613205825455342	5/173	0.00435294341784011	0.261176605070406	lipid metabolic process	AT5G14180.1	AT3G43550.1	AT3G09930.1	AT2G31100.1	AT2G23540.1	
GO:0006952	0.0133591269117057	7/173	0.00884580553762046	0.530748332257228	defense response	AT5G25910.1	AT4G23310.1	AT4G09360.1	AT1G19230.1	AT3G24900.1	AT1G17600.1	LCR72	
GO:0006950	0.00288352739351024	3/173	0.0137809160441408	0.826854962648446	response to stress	AT5G35380.1	AT4G13450.1	AT2G24370.1	
GO:0006944	0.00113151074935212	2/173	0.0163487971380331	0.980927828281983	membrane fusion	SNAP29	AT4G03330.1	
GO:0005975	0.01241011789612	3/173	0.363389206489597	1	carbohydrate metabolic process	AT3G62710.1	AT1G02790.1	AT1G05650.1	
GO:0006118	0.0193451837792459	4/173	0.430931147640504	1	electron transport	AT3G44250.1	AT3G26200.1	AT1G79800.1	AT2G07727.1	
GO:0006355	0.0337628207467971	2/173	0.981738906373278	1	regulation of transcription, DNA-dependent	ATMYB121	AT1G34480.1	
GO:0006468	0.0336898200532905	11/173	0.032877654458396	1	protein amino acid phosphorylation	AT5G35380.1	AT3G59830.1	AT3G50310.1	AT4G20790.1	AT4G11470.1	AT2G17170.1	AT1G79250.1	AT1G78980.1	AT2G25090.1	AT2G16750.1	AT2G24370.1	
GO:0006508	0.0155856480636566	2/173	0.754061474241192	1	proteolysis	SCPL40	AT4G10520.1	
GO:0006886	0.00569405409351389	2/173	0.258707296851027	1	intracellular protein transport	AT4G03330.1	AT1G32880.1	
GO:0006979	0.00565755374676059	3/173	0.0753280778855233	1	response to oxidative stress	AT5G58400.1	AT1G68850.1	AT1G05250.1	
GO:0008150	0.393218235573238	70/173	0.407051209124982	1	biological_process	AT4G15460.1	AT5G32610.1	AT1G51915.1	AT5G36280.1	AT5G58660.1	AT5G51160.1	AT5G47150.1	AT5G46810.1	AT5G46320.1	AT5G43550.1	AT5G43770.1	AT5G39380.1	AT5G38100.1	AT5G37990.1	AT5G22970.1	AT5G18710.1	AT5G11370.1	AT5G11310.1	AT5G04730.1	AT3G59340.1	AT3G59270.1	AT3G52740.1	AT3G49770.1	AT3G42700.1	AT3G42940.1	AT3G42260.1	AT3G42330.1	AT4G25380.1	AT4G25510.1	AT4G22450.1	AT4G18860.1	AT4G03630.1	AT4G03600.1	AT4G01340.1	AT1G32040.1	AT1G16820.1	AT1G31510.1	AT3G31350.1	AT3G32270.1	AT2G34020.1	AT3G28120.1	AT1G80960.1	AT3G18720.1	AT3G29220.1	AT3G15605.1	AT3G26880.1	AT3G05930.1	AT1G42705.1	AT1G49015.1	AT1G43745.1	AT1G43760.1	AT1G62920.1	AT1G36550.1	AT1G36440.1	AT1G52580.1	AT1G47485.1	AT1G54550.1	AT2G09840.1	AT2G04330.1	AT2G22520.1	AT1G78710.1	AT2G21040.1	AT2G20616.1	AT2G27270.1	AT2G27395.1	AT2G27540.1	AT2G29600.1	AT2G35075.1	AT2G45830.2	AT2G38160.1	
GO:0008152	0.0190166806584663	4/173	0.418229639746895	1	metabolic process	AT1G22340.1	AT3G29190.1	AT1G65890.1	AT2G47150.1	
GO:0009408	0.00343103259480965	2/173	0.11913036843623	1	response to heat	AT1G74310.1	ATHSP101	
GO:0009611	0.00299302843377012	2/173	0.0949474258576461	1	response to wounding	JMT	TPS10	
GO:0045449	0.0213527028506771	4/173	0.506613018726812	1	regulation of transcription	AT4G38000.1	AT1G71200.1	AT1G27740.1	PRS	
GO:0051707	0.00229952184545753	2/173	0.0602685176576232	1	response to other organism	ATNUDT6	AT2G17860.1	

Line RNAi-A3:
2-Fold Downregulated Cellular Component
GMRG_Term	Pop_frac	Study_frac	Raw_es	e-score	Description	Contributing_genes
GO:0012505	0.154239170677527	44/171	0.000326244671707073	0.00554615941902023	endomembrane system	AT1G51915.1	AT5G25910.1	AT5G58400.1	AT5G52400.1	AT5G37990.1	AT5G22970.1	AT5G14180.1	AT5G11370.1	SCPL40	AT3G62710.1	AT3G44250.1	AT3G43550.1	AT4G23310.1	AT4G20790.1	AT4G11470.1	AT4G10520.1	AT4G09130.1	LAC1	AT1G31510.1	AT3G25670.1	AT3G28890.1	AT3G28120.1	AT2G15325.1	AT3G24900.1	AT3G26200.1	AT3G26880.1	AT3G08570.1	AT3G05930.1	AT3G09930.1	AT1G68850.1	AT1G07690.1	AT1G02790.1	AT1G47485.1	AT1G05650.1	AT1G78980.1	AT1G78710.1	AT1G05250.1	AT2G17860.1	LCR5	AT2G16750.1	AT2G01790.1	LCR72	AT2G23540.1	FRK1	
GO:0005575	0.328619029988893	68/171	0.0338188973202048	0.574921254443481	cellular_component	AT5G32610.1	AT5G35380.1	AT5G58660.1	AT5G57680.1	AT5G51160.1	AT5G47150.1	AT5G46810.1	AT5G43550.1	AT5G39380.1	AT5G38100.1	AT5G18710.1	SNAP29	AT5G04730.1	AT3G61920.1	AT3G59270.1	AT3G52740.1	AT3G50310.1	AT3G49770.1	AT3G42700.1	AT3G42940.1	AT3G42330.1	AT4G29620.1	AT4G25380.1	AT4G25510.1	ATIPT4	AT4G22450.1	AT4G18860.1	AT4G13450.1	AT4G09360.1	AT4G03630.1	AT4G03600.1	CBL5	AT4G01340.1	AT1G32040.1	AT1G22340.1	AT1G16820.1	AT1G66440.1	AT3G31350.1	AT3G32270.1	ATRAD54	AT1G80960.1	AT3G29220.1	AT3G15605.1	AT3G11920.1	AT1G49015.1	AT1G43745.1	AT1G62920.1	AT1G32880.1	AT1G36550.1	AT1G52580.1	AT1G54550.1	AT2G09840.1	AT2G17170.1	AT2G04330.1	AT2G22520.1	ATLUP2	AT2G21040.1	AT2G28270.1	AT2G27270.1	AT2G27395.1	AT2G24370.1	AT2G27540.1	AT2G29600.1	AT2G31100.1	AT2G35075.1	AT2G47150.1	AT2G38160.1	AT2G31030.1	
GO:0005622	0.0189189189189189	2/171	0.836929147431378	1	intracellular	AT1G34480.1	AT2G27440.1	
GO:0005634	0.0713069233617179	5/171	0.994760519889209	1	nucleus	STY2	ATMYB121	AT1G71200.1	AT1G27740.1	PRS	
GO:0005739	0.110366530914476	11/171	0.985389880591293	1	mitochondrion	AT5G36280.1	AT5G46320.1	AT5G11310.1	AT3G55940.1	AT2G34020.1	AT2G03040.1	AT3G18720.1	AT1G17600.1	AT1G43760.1	AT1G04630.1	AT2G45830.2	
GO:0009507	0.121066271751203	11/171	0.995139590935139	1	chloroplast	AT5G21030.1	AT5G60030.1	AT5G43770.1	AT3G59830.1	AT4G38000.1	AT3G04540.1	AT1G71200.1	AT2G20616.1	AT2G27440.1	TPS10	AT2G31150.1	
GO:0016020	0.0455757126990004	8/171	0.520851205954813	1	membrane	AT4G03330.1	AT1G19230.1	AT3G15870.1	ALPHA-TIP	AT1G17600.1	AT1G07340.1	AAP8	AT2G07727.1	
GO:0031225	0.0088115512773047	3/171	0.191899670210431	1	anchored to membrane	AT4G15460.1	AT3G20520.1	AT1G79800.1	

Line RNAi-A3:
2-Fold Downregulated Molecular Function
GMRG_Term	Pop_frac	Study_frac	Raw_es	e-score	Description	Contributing_genes
GO:0016301	0.0332539854288394	12/173	0.0132347171866226	0.926430203063585	kinase activity	AT5G35380.1	AT5G25910.1	AT3G59830.1	AT3G50310.1	AT3G28890.1	AT2G17170.1	AT1G79250.1	AT1G78980.1	AT2G25090.1	AT2G16750.1	AT2G24370.1	FRK1	
GO:0004601	0.00288537834523552	3/173	0.0138088581078707	0.966620067550946	peroxidase activity	AT5G58400.1	AT1G68850.1	AT1G05250.1	
GO:0003674	0.356452427324533	66/173	0.26926825847513	1	molecular_function	AT4G15460.1	AT5G32610.1	AT1G51915.1	AT5G36280.1	AT5G57680.1	AT5G47150.1	AT5G46810.1	AT5G46320.1	AT5G43550.1	AT5G43770.1	AT5G39380.1	AT5G22970.1	AT5G18710.1	AT5G11370.1	AT5G11310.1	AT5G04730.1	AT3G61920.1	AT3G59340.1	AT3G59270.1	AT3G52740.1	AT3G49770.1	AT3G42700.1	AT3G42940.1	AT3G42260.1	AT3G42330.1	AT4G25510.1	AT4G22450.1	AT4G18860.1	AT4G13450.1	AT4G03630.1	AT4G03600.1	AT4G01340.1	AT1G16820.1	AT1G31510.1	AT3G31350.1	AT3G32270.1	AT3G28120.1	AT1G80960.1	AT3G18720.1	AT3G29220.1	AT3G26880.1	AT1G49015.1	AT1G43745.1	AT1G43760.1	AT1G62920.1	AT1G07690.1	AT1G36550.1	AT1G52580.1	AT1G47485.1	AT1G54550.1	AT2G09840.1	AT2G04330.1	AT2G22520.1	AT1G04630.1	AT2G17860.1	LCR5	AT2G21040.1	AT2G20616.1	AT2G27270.1	AT2G27395.1	AT2G13870.1	AT2G27540.1	AT2G29600.1	AT2G35075.1	AT2G45830.2	AT2G38160.1	
GO:0003677	0.0469595325687081	7/173	0.708370144025751	1	DNA binding	AT4G38000.1	AT4G25380.1	ATRAD54	ATMYB121	AT1G42705.1	AT1G71200.1	AT1G27740.1	
GO:0003700	0.0614224915242011	6/173	0.958362496129895	1	transcription factor activity	AT4G38000.1	STY2	ATMYB121	AT1G71200.1	AT1G27740.1	AT2G28610.1	
GO:0003824	0.0107119671066869	2/173	0.554900468502001	1	catalytic activity	AT5G14180.1	AT1G65890.1	
GO:0004650	0.00259684051071197	2/173	0.0745208512471349	1	polygalacturonase activity	AT1G02790.1	AT1G05650.1	
GO:0004672	0.00544615162663204	2/173	0.242850787821396	1	protein kinase activity	AT4G23310.1	AT4G11470.1	
GO:0004674	0.00667243742335714	2/173	0.321162951349522	1	protein serine/threonine kinase activity	AT4G23310.1	AT1G78980.1	
GO:0004842	0.00797085767871312	2/173	0.40181225991737	1	ubiquitin-protein ligase activity	VFB3	UBC26	
GO:0005507	0.0041837986005915	2/173	0.163603342747979	1	copper ion binding	LAC1	AT1G79800.1	
GO:0005509	0.00602322729567915	2/173	0.279780448771132	1	calcium ion binding	AT1G19230.1	AT2G34020.1	
GO:0005515	0.0402870951453509	11/173	0.0913490055079554	1	protein binding	AT5G25910.1	AT5G51160.1	AT3G54070.1	AT4G20790.1	AT4G09130.1	AT3G25670.1	AT3G28890.1	AT3G24900.1	AT1G34480.1	AT1G03770.1	AT1G30860.1	
GO:0005524	0.023804371348193	6/173	0.231413900310576	1	ATP binding	AT4G23310.1	AT4G09360.1	ATRAD54	AT1G74310.1	AT1G17600.1	AT1G78980.1	
GO:0008270	0.0297915314145567	6/173	0.4114951806154	1	zinc ion binding	AT3G45560.1	AT4G25380.1	AT4G09130.1	AT1G34480.1	AT1G03770.1	AT1G30860.1	
GO:0016298	0.0018033614657722	2/173	0.0389996698577138	1	lipase activity	AT3G43550.1	AT3G09930.1	
GO:0016491	0.00865613503570656	4/173	0.0639227766228266	1	oxidoreductase activity	AT1G19230.1	AT3G15870.1	AT2G07727.1	AT2G47150.1	
GO:0016740	0.00840366443049845	2/173	0.427731987620963	1	transferase activity	AT4G09360.1	AT1G17600.1	
GO:0016789	0.00421986582990695	3/173	0.037042953651385	1	carboxylic ester hydrolase activity	AT3G43550.1	AT3G09930.1	AT2G23540.1	
GO:0019825	0.00847579888912934	3/173	0.181755704627764	1	oxygen binding	AT5G52400.1	AT3G44250.1	AT3G26200.1	

Line RNAi-A3:
1.5-Fold Upregulated Biological Process
GMRG_Term	Pop_frac	Study_frac	Raw_es	e-score	Description	Contributing_genes
GO:0009409	0.00507354819870789	6/149	0.000115931671315446	0.00753555863550399	response to cold	AT4G25490.1	CBF1	HVA22D	AT1G24620.1	ATPP2CA	AT2G13950.1	
GO:0009737	0.00587655582728036	6/149	0.0002577543926905	0.0167540355248825	response to abscisic acid stimulus	mybcov1	ATHVA22D	AT1G58220.1	ATERF-4	ATPP2CA	AT1G01060.1	
GO:0009664	0.00102200970909224	2/149	0.0101227540199232	0.65797901129501	cell wall organization and biogenesis (sensu Magnoliophyta)	AT1G26240.1	AT5G49080.1	
GO:0009611	0.00299302843377012	3/149	0.0102057048272469	0.663370813771045	response to wounding	AT4G10270.1	AT3G11480.1	ATAF1	
GO:0009414	0.00335803190130306	3/149	0.0139153758617374	0.904499431012931	response to water deprivation	AT4G25490.1	ATHVA22D	ATPP2CA	
GO:0009723	0.00335803190130306	3/149	0.0139153758617374	0.904499431012931	response to ethylene stimulus	mybcov1	ATERF-4	AT1G01060.1	
GO:0005975	0.01241011789612	3/149	0.282182423855136	1	carbohydrate metabolic process	AT5G28510.1	AT2G15470.1	AT2G43890.1	
GO:0006118	0.0193451837792459	4/149	0.326098437102082	1	electron transport	AT3G20950.1	AT1G26420.1	AT1G62570.1	AT2G27000.1	
GO:0006281	0.0025185239259773	2/149	0.0543987073715691	1	DNA repair	ATMUS81	ATRAD51D	
GO:0006355	0.0337628207467971	9/149	0.0661989527449167	1	regulation of transcription, DNA-dependent	CRF2	AT1G22190.1	AT3G66656.1	ATERF-4	AT3G24520.1	RAP2.4	AT1G74930.1	AT2G21650.1	AT2G35530.1	
GO:0006468	0.0336898200532905	5/149	0.566508638560143	1	protein amino acid phosphorylation	AT5G60310.1	AT5G58940.1	AT1G17910.1	AT2G07040.1	AT2G38490.1	
GO:0006810	0.0122276161623535	2/149	0.545796460373659	1	transport	AT1G59660.1	AT2G22500.1	
GO:0006952	0.0133591269117057	5/149	0.0501073869102157	1	defense response	AT4G11170.1	AT3G05650.1	AT3G11480.1	AT1G63750.1	PDF2.1	
GO:0007165	0.00865058218053072	4/149	0.040812365212926	1	signal transduction	AT5G26900.1	AT4G28560.1	AT3G05650.1	AT2G38490.1	
GO:0007275	0.00507354819870789	2/149	0.175007035465662	1	multicellular organismal development	ANAC096	ANAC002	
GO:0008150	0.393218235573238	52/149	0.883986900693173	1	biological_process	AT1G35150.1	AT5G21110.1	AT5G26970.1	AT5G65370.1	AT5G63720.1	AT5G62210.1	AT5G59760.1	AT5G52870.1	AT5G37570.1	AT5G22530.1	AT5G15190.1	AT5G05060.1	AT3G58200.1	AT3G51210.1	AT3G49520.1	AT4G38980.1	AT4G36370.1	AT4G27652.1	AT4G27657.1	AT4G18080.1	AT4G10800.1	AT4G05630.1	AT4G04270.1	AT1G13630.1	AT1G36920.1	AT3G29640.1	AT3G25060.1	AT3G22040.1	AT2G01800.1	AT2G21740.1	AT3G14395.1	AT1G64405.1	AT1G29570.1	AT1G17390.1	AT1G20080.1	AT1G53140.1	AT1G20970.1	AT1G65000.1	AT2G31470.1	AT2G38820.1	AT2G36090.1	AT2G10920.1	AT2G04063.1	AT2G24920.1	AT1G61840.1	AT1G78815.1	AT1G62070.1	AT1G61410.1	AT2G03370.1	AT2G47780.1	AT2G39500.1	AT2G23640.1	
GO:0008152	0.0190166806584663	2/149	0.778315022080157	1	metabolic process	UGT84B2	AT5G17030.1	
GO:0009651	0.00511004854546118	2/149	0.176947029472486	1	response to salt stress	mybcov1	AT1G01060.1	
GO:0009733	0.00857758148702413	4/149	0.0397664115783227	1	response to auxin stimulus	AT5G66260.1	mybcov1	AT1G48690.1	AT1G01060.1	
GO:0009738	0.00131401248311859	2/149	0.0164003607380008	1	abscisic acid mediated signaling	ATPP2CA	AT1G69260.1	
GO:0009739	0.00262802496623718	2/149	0.0586530012677402	1	response to gibberellic acid stimulus	mybcov1	AT1G01060.1	
GO:0009751	0.00361353432857612	3/149	0.0169107080476573	1	response to salicylic acid stimulus	mybcov1	AT1G58220.1	AT1G01060.1	
GO:0009753	0.00401503814286236	3/149	0.022290830018437	1	response to jasmonic acid stimulus	mybcov1	AT1G58220.1	AT1G01060.1	
GO:0045449	0.0213527028506771	3/149	0.619585361302848	1	regulation of transcription	mybcov1	AT1G01060.1	AT2G18490.1	
GO:0046686	0.00178851699091141	2/149	0.029243866876128	1	response to cadmium ion	mybcov1	AT1G01060.1	
GO:0051707	0.00229952184545753	2/149	0.046242778034006	1	response to other organism	PLP7	AT3G11480.1	

Line RNAi-A3:
1.5-Fold Upregulated Cellular Component
GMRG_Term	Pop_frac	Study_frac	Raw_es	e-score	Description	Contributing_genes
GO:0008287	0.000925583117363939	2/146	0.00802427085111578	0.176533958724547	protein serine/threonine phosphatase complex	ATPP2CA	AT1G72770.1	
GO:0009986	0.00111069974083673	2/146	0.011432025189857	0.251504554176853	cell surface	AT1G26240.1	AT5G49080.1	
GO:0005575	0.328619029988893	57/146	0.0675172924648842	1	cellular_component	AT1G35150.1	AT5G21110.1	AT5G17080.1	AT5G26970.1	AT5G65370.1	AT5G63600.1	AT5G59760.1	AT5G58940.1	AT5G52870.1	ANAC096	AT5G37570.1	AT5G22530.1	AT5G15190.1	AT5G05060.1	AT3G61300.1	AT3G58200.1	AT3G51210.1	AT3G49520.1	AT4G38980.1	AT4G36370.1	ATMUS81	AT4G30540.1	ATHVA22D	AT4G18080.1	AT4G10800.1	AT4G05630.1	AT4G04270.1	AT4G01920.1	AT1G13630.1	AT1G48690.1	AT1G36920.1	AT3G29640.1	AT3G23800.1	AT2G01800.1	AT1G24620.1	AT3G14395.1	AT3G05920.1	AT3G02320.1	AT3G11480.1	AT1G20530.1	AT1G64405.1	AT1G29570.1	ATRAD51D	ATAF1	ATTPS3	AT1G20970.1	AT1G65000.1	AT2G31470.1	AT2G38820.1	AT2G36090.1	AT2G10920.1	AT2G24920.1	AT1G61840.1	AT1G61410.1	ADH1	AT2G13950.1	AT2G47780.1	
GO:0005576	0.00307293594964828	2/146	0.0743763023996364	1	extracellular region	AT5G56320.1	M10	
GO:0005634	0.0713069233617179	15/146	0.0979616691414011	1	nucleus	AT5G62470.2	AT4G25490.1	CRF2	AT4G18960.1	AT1G22190.1	AT1G58220.1	AT3G66656.1	ATERF-4	AT3G24520.1	AT1G69260.1	AT1G01060.1	RAP2.4	AT1G74930.1	AT2G21650.1	AT2G35530.1	
GO:0005739	0.110366530914476	10/146	0.967267875795737	1	mitochondrion	UGT84B2	AT5G66260.1	AT5G63720.1	AT5G24280.1	PLP7	AT4G11170.1	AT3G25060.1	CHR40	AT3G28430.1	AT1G17390.1	
GO:0009507	0.121066271751203	13/146	0.910805577762387	1	chloroplast	AT5G17030.1	AT3G62260.1	AT4G27652.1	AT4G10270.1	AT1G63750.1	AT1G53140.1	AT1G18680.1	AT1G59660.1	APS2	AT1G60190.1	AT1G78815.1	AT1G62570.1	AT2G35530.1	
GO:0012505	0.154239170677527	30/146	0.058301349253742	1	endomembrane system	AT1G26240.1	AT5G28510.1	AT5G60310.1	AT5G58782.1	AT5G56320.1	AT5G49080.1	AT5G01720.1	AT4G27657.1	AT1G17910.1	AT3G20950.1	AT3G22040.1	AT2G21740.1	AT3G20475.1	AT3G05650.1	AT1G35330.1	AT1G26420.1	AT1G20080.1	AT1G07730.2	AT2G04063.1	AT1G62070.1	AT2G15470.1	AT2G03370.1	SCPL38	PDF2.1	AT2G27000.1	AT2G38530.1	AT2G07040.1	AT2G39500.1	AT2G38490.1	AT2G43890.1	
GO:0016020	0.0455757126990004	2/146	0.991334399636496	1	membrane	AT3G18570.1	AT1G63750.1	
GO:0031225	0.0088115512773047	2/146	0.369099818102754	1	anchored to membrane	AT5G62210.1	AT4G28560.1	

Line RNAi-A3:
1.5-Fold Upregulated Molecular Function
GMRG_Term	Pop_frac	Study_frac	Raw_es	e-score	Description	Contributing_genes
GO:0004519	0.000504941210416216	2/147	0.00243663800968122	0.131578452522786	endonuclease activity	ATMUS81	AT1G18680.1	
GO:0003677	0.0469595325687081	15/147	0.00393890147036293	0.212700679399598	DNA binding	AT5G62470.2	AT4G25490.1	CRF2	AG	AT4G03810.1	AT1G22190.1	AT1G58220.1	ATERF-4	CHR40	AT3G24520.1	ATRAD51D	AT1G01060.1	RAP2.4	AT1G74930.1	AT2G21650.1	
GO:0015071	0.00277717665728919	3/147	0.00802209120299038	0.43319292496148	protein phosphatase type 2C activity	AT3G62260.1	ATPP2CA	AT1G72770.1	
GO:0003700	0.0614224915242011	17/147	0.00893772118629282	0.482636944059812	transcription factor activity	AT5G62470.2	ANAC096	AT4G25490.1	CRF2	AG	AT1G22190.1	AT1G58220.1	AT3G66656.1	ATERF-4	AT3G24520.1	ANAC002	AT1G01060.1	RAP2.4	AT1G74930.1	AT2G21650.1	AT2G18490.1	AT2G35530.1	
GO:0000166	0.00858400057707567	2/147	0.360245869815823	1	nucleotide binding	AT4G11170.1	AT1G63750.1	
GO:0003674	0.356452427324533	59/147	0.14621506757576	1	molecular_function	AT1G35150.1	AT5G21110.1	AT5G26970.1	AT5G66260.1	AT5G63720.1	AT5G62210.1	AT5G59760.1	AT5G56320.1	AT5G52870.1	AT5G37570.1	AT5G22530.1	AT5G15190.1	AT3G61300.1	AT3G58200.1	AT3G51210.1	AT3G49520.1	AT4G38980.1	AT4G36370.1	AT4G27652.1	AT4G27657.1	ATHVA22D	AT4G18080.1	AT4G10800.1	AT4G08650.1	AT4G05630.1	AT4G10270.1	AT1G13630.1	AT1G48690.1	AT1G36920.1	AT3G29640.1	AT3G18570.1	AT3G25060.1	AT3G22040.1	AT2G01800.1	AT2G21740.1	AT3G14395.1	AT1G20530.1	AT1G35280.1	AT1G64405.1	AT1G20080.1	AT1G07730.2	AT1G20970.1	AT1G65000.1	AT2G31470.1	AT2G38820.1	AT2G36090.1	AT2G10920.1	AT2G04063.1	AT2G04730.1	AT1G61840.1	AT1G78815.1	AT1G62070.1	AT1G61410.1	AT2G13950.1	AT2G03370.1	AT2G14980.1	M10	AT2G47780.1	AT2G39500.1	
GO:0003676	0.0145711606434394	4/147	0.167690882549303	1	nucleic acid binding	ATMUS81	AT1G29570.1	AT1G18680.1	AT2G18490.1	
GO:0004650	0.00259684051071197	2/147	0.056081935699062	1	polygalacturonase activity	AT2G15470.1	AT2G43890.1	
GO:0004842	0.00797085767871312	3/147	0.113256669056823	1	ubiquitin-protein ligase activity	AT5G01720.1	ASK6	AT1G60190.1	
GO:0004888	0.00465267258169227	2/147	0.149691412869643	1	transmembrane receptor activity	AT4G11170.1	AT1G63750.1	
GO:0005199	0.00144268917261776	2/147	0.0190899989264279	1	structural constituent of cell wall	AT1G26240.1	AT5G49080.1	
GO:0005488	0.00414773137127606	2/147	0.124492111454129	1	binding	AT5G65370.1	AT2G22500.1	
GO:0005509	0.00602322729567915	2/147	0.221938746988908	1	calcium ion binding	AT2G30290.1	AT1G24620.1	
GO:0005515	0.0402870951453509	6/147	0.545224501529916	1	protein binding	AT4G28560.1	ATERF-4	AT3G23060.1	AT3G05650.1	ATPP2CA	AT1G35330.1	
GO:0005524	0.023804371348193	5/147	0.272989502593883	1	ATP binding	AT4G11170.1	CHR40	AT3G20475.1	AT1G63750.1	AT2G07040.1	
GO:0008194	0.0036067229315444	2/147	0.0988332290045426	1	UDP-glycosyltransferase activity	UGT84B2	AT5G17030.1	
GO:0008270	0.0297915314145567	4/147	0.641243013909815	1	zinc ion binding	AT3G23060.1	AT1G35330.1	AT1G29570.1	AT2G18490.1	
GO:0016301	0.0332539854288394	5/147	0.542810567186307	1	kinase activity	AT5G60310.1	AT5G58940.1	AT1G17910.1	AT3G05650.1	AT2G38490.1	
GO:0016563	0.0027050421986583	2/147	0.0602713831974709	1	transcriptional activator activity	AT4G25490.1	ATAF1	
GO:0016740	0.00840366443049845	2/147	0.350678820224417	1	transferase activity	AT4G11170.1	AT1G63750.1	
GO:0016757	0.0121546562793046	2/147	0.53526473043519	1	transferase activity, transferring glycosyl groups	UGT84B2	AT5G17030.1	
GO:0017111	0.00259684051071197	2/147	0.056081935699062	1	nucleoside-triphosphatase activity	AT4G11170.1	AT1G63750.1	
GO:0019825	0.00847579888912934	2/147	0.354511553820169	1	oxygen binding	AT3G20950.1	AT2G27000.1	

Line RNAi-A3:
2-Fold Upregulated Biological Process
GMRG_Term	Pop_frac	Study_frac	Raw_es	e-score	Description	Contributing_genes
GO:0009409	0.00507354819870789	4/90	0.00115661578632913	0.0520477103848107	response to cold	AT4G25490.1	CBF1	AT1G24620.1	AT2G13950.1	
GO:0006281	0.0025185239259773	2/90	0.0217116832392085	0.977025745764382	DNA repair	ATMUS81	ATRAD51D	
GO:0005975	0.01241011789612	2/90	0.307484110965254	1	carbohydrate metabolic process	AT5G28510.1	AT2G15470.1	
GO:0006118	0.0193451837792459	3/90	0.252846582856568	1	electron transport	AT3G20950.1	AT1G26420.1	AT2G27000.1	
GO:0006355	0.0337628207467971	2/90	0.812098262274379	1	regulation of transcription, DNA-dependent	AT3G66656.1	AT2G21650.1	
GO:0006468	0.0336898200532905	4/90	0.3600575414288	1	protein amino acid phosphorylation	AT5G60310.1	AT5G58940.1	AT1G17910.1	AT2G38490.1	
GO:0006952	0.0133591269117057	3/90	0.119553628897093	1	defense response	AT3G11480.1	AT1G63750.1	PDF2.1	
GO:0007165	0.00865058218053072	3/90	0.0433699973309168	1	signal transduction	AT5G26900.1	AT4G28560.1	AT2G38490.1	
GO:0008150	0.393218235573238	34/90	0.656049488114787	1	biological_process	AT1G35150.1	AT5G21110.1	AT5G26970.1	AT5G65370.1	AT5G63720.1	AT5G62210.1	AT5G37570.1	AT5G22530.1	AT5G05060.1	AT3G58200.1	AT3G51210.1	AT4G36370.1	AT4G18080.1	AT4G05630.1	AT4G04270.1	AT1G13630.1	AT1G36920.1	AT3G29640.1	AT3G25060.1	AT2G01800.1	AT2G21740.1	AT3G14395.1	AT1G64405.1	AT1G29570.1	AT1G17390.1	AT1G20970.1	AT1G65000.1	AT2G31470.1	AT2G36090.1	AT2G10920.1	AT2G04063.1	AT1G61840.1	AT1G78815.1	AT2G03370.1	
GO:0009611	0.00299302843377012	2/90	0.0299053280332777	1	response to wounding	AT4G10270.1	AT3G11480.1	
GO:0009733	0.00857758148702413	2/90	0.180680057750962	1	response to auxin stimulus	AT1G48690.1	AT1G01060.1	
GO:0045449	0.0213527028506771	2/90	0.575617543470619	1	regulation of transcription	AT1G01060.1	AT2G18490.1	

Line RNAi-A3:
2-Fold Upregulated Cellular Component
GMRG_Term	Pop_frac	Study_frac	Raw_es	e-score	Description	Contributing_genes
GO:0005575	0.328619029988893	39/89	0.01984214679637	0.31747434874192	cellular_component	AT1G35150.1	AT5G21110.1	AT5G17080.1	AT5G26970.1	AT5G65370.1	AT5G63600.1	AT5G58940.1	AT5G37570.1	AT5G22530.1	AT5G05060.1	AT3G61300.1	AT3G58200.1	AT3G51210.1	AT4G36370.1	ATMUS81	AT4G18080.1	AT4G05630.1	AT4G04270.1	AT1G13630.1	AT1G48690.1	AT1G36920.1	AT3G29640.1	AT2G01800.1	AT1G24620.1	AT3G14395.1	AT3G02320.1	AT3G11480.1	AT1G20530.1	AT1G64405.1	AT1G29570.1	ATRAD51D	ATTPS3	AT1G20970.1	AT1G65000.1	AT2G31470.1	AT2G36090.1	AT2G10920.1	AT1G61840.1	AT2G13950.1	
GO:0005634	0.0713069233617179	5/89	0.769333713432889	1	nucleus	AT4G25490.1	AT4G18960.1	AT3G66656.1	AT1G01060.1	AT2G21650.1	
GO:0005739	0.110366530914476	6/89	0.937301480647986	1	mitochondrion	UGT84B2	AT5G63720.1	AT3G25060.1	CHR40	AT3G28430.1	AT1G17390.1	
GO:0009507	0.121066271751203	7/89	0.925371864932045	1	chloroplast	AT3G62260.1	AT4G10270.1	AT1G63750.1	AT1G59660.1	APS2	AT1G60190.1	AT1G78815.1	
GO:0012505	0.154239170677527	16/89	0.292743898764835	1	endomembrane system	AT5G28510.1	AT5G60310.1	AT5G58782.1	AT5G56320.1	AT1G17910.1	AT3G20950.1	AT2G21740.1	AT1G35330.1	AT1G26420.1	AT2G04063.1	AT2G15470.1	AT2G03370.1	SCPL38	PDF2.1	AT2G27000.1	AT2G38490.1	
GO:0016020	0.0455757126990004	2/89	0.917712338554812	1	membrane	AT3G18570.1	AT1G63750.1	
GO:0031225	0.0088115512773047	2/89	0.185070801965147	1	anchored to membrane	AT5G62210.1	AT4G28560.1	

Line RNAi-A3:
2-Fold Upregulated Molecular Function
GMRG_Term	Pop_frac	Study_frac	Raw_es	e-score	Description	Contributing_genes
GO:0003674	0.356452427324533	40/89	0.0439222598858872	1	molecular_function	AT1G35150.1	AT5G21110.1	AT5G26970.1	AT5G63720.1	AT5G62210.1	AT5G56320.1	AT5G37570.1	AT5G22530.1	AT3G61300.1	AT3G58200.1	AT3G51210.1	AT4G36370.1	AT4G18080.1	AT4G08650.1	AT4G05630.1	AT4G10270.1	AT1G13630.1	AT1G48690.1	AT1G36920.1	AT3G29640.1	AT3G18570.1	AT3G25060.1	AT2G01800.1	AT2G21740.1	AT3G14395.1	AT1G20530.1	AT1G35280.1	AT1G64405.1	AT1G20970.1	AT1G65000.1	AT2G31470.1	AT2G36090.1	AT2G10920.1	AT2G04063.1	AT2G04730.1	AT1G61840.1	AT1G78815.1	AT2G13950.1	AT2G03370.1	AT2G14980.1	
GO:0003676	0.0145711606434394	3/89	0.140696760505161	1	nucleic acid binding	ATMUS81	AT1G29570.1	AT2G18490.1	
GO:0003677	0.0469595325687081	7/89	0.124840537612943	1	DNA binding	AT4G25490.1	AG	AT4G03810.1	CHR40	ATRAD51D	AT1G01060.1	AT2G21650.1	
GO:0003700	0.0614224915242011	6/89	0.467991704016907	1	transcription factor activity	AT4G25490.1	AG	AT3G66656.1	AT1G01060.1	AT2G21650.1	AT2G18490.1	
GO:0004842	0.00797085767871312	2/89	0.158503607617318	1	ubiquitin-protein ligase activity	ASK6	AT1G60190.1	
GO:0005509	0.00602322729567915	2/89	0.100652904570172	1	calcium ion binding	AT2G30290.1	AT1G24620.1	
GO:0005515	0.0402870951453509	3/89	0.700940023923882	1	protein binding	AT4G28560.1	AT3G23060.1	AT1G35330.1	
GO:0005524	0.023804371348193	2/89	0.629025796629427	1	ATP binding	CHR40	AT1G63750.1	
GO:0008270	0.0297915314145567	4/89	0.273915657569118	1	zinc ion binding	AT3G23060.1	AT1G35330.1	AT1G29570.1	AT2G18490.1	
GO:0016301	0.0332539854288394	4/89	0.343515585391364	1	kinase activity	AT5G60310.1	AT5G58940.1	AT1G17910.1	AT2G38490.1	
GO:0019825	0.00847579888912934	2/89	0.17437895434711	1	oxygen binding	AT3G20950.1	AT2G27000.1	

Line RNAi-B1:
1.5-Fold Downregulated Biological Process
GMRG_Term	Pop_frac	Study_frac	Raw_es	e-score	Description	Contributing_genes								
GO:0009693	0.000657006	3/182	0.000218633	0.01661608	ethylene biosynthetic process	ACS5	ACS6	AT4G11280.1						
GO:0009409	0.005073548	6/182	0.000342325	0.026016692	response to cold	RHL41	AT4G25480.1	DREB1A	CBF2	AT1G55920.1	STZ			
GO:0006979	0.005657554	6/182	0.000610143	0.046370842	response to oxidative stress	RHL41	AT5G42180.1	AT3G49960.1	AT4G26010.1	AT4G11290.1	AT2G21640.1			
GO:0010200	0.000292003	2/182	0.001196998	0.090971875	response to chitin	RHL41	AT1G27730.1							
GO:0050832	0.001314012	3/182	0.00175224	0.133170228	defense response to fungus	AT4G12480.1	AT4G12470.1	ATHCHIB						
GO:0006949	0.000365003	2/182	0.001906988	0.14493109	syncytium formation	ATEXPA20	ATEXPA8							
GO:0009611	0.002993028	4/182	0.002201573	0.167319575	response to wounding	RHL41	AT3G46860.1	AT4G11280.1	STZ					
GO:0009631	0.000657006	2/182	0.006261335	0.475861437	cold acclimation	RHL41	CBF2							
GO:0009831	0.000912509	2/182	0.011909266	0.905104237	cell wall modification during multidimensional cell growth (sensu Magnoliophyta)	AT4G38210.1	AT2G40610.1							
GO:0005975	0.012410118	2/182	0.662336213	1	carbohydrate metabolic process	AT3G15720.1	ATCWINV4							
GO:0006118	0.019345184	5/182	0.277276823	1	electron transport	AT4G20800.1	AT1G66540.1	AT3G28740.1	AT3G26310.1	NDB4				
GO:0006355	0.033762821	9/182	0.163915505	1	"regulation of transcription, DNA-dependent"	AT5G61600.1	AtMYB48	BT5	AT4G25480.1	AT2G47810.1	AT3G06740.1	RAP2.8	AT1G74930.1	AT2G44745.1
GO:0006457	0.007592072	3/182	0.161041107	1	protein folding	AT5G56000.1	AT5G56030.1	AT1G71000.1						
GO:0006468	0.03368982	7/182	0.415218745	1	protein amino acid phosphorylation	AT5G53320.1	AT5G42440.1	AT5G11410.1	AT3G55550.1	AT3G47090.1	AT1G61490.1	AT2G17890.1		
GO:0006508	0.015585648	2/182	0.778484328	1	proteolysis	AT1G11910.1	SCPL22																																																	
GO:0006629	0.006132058	3/182	0.101671593	1	lipid metabolic process	AT1G56670.1	AT5G18430.1	AT2G19060.1																																																
GO:0006810	0.012227616	3/182	0.384655654	1	transport	AT4G24570.1	AT1G64780	AT1G79410.1																																																
GO:0006869	0.003650035	3/182	0.029162238	1	lipid transport	AT4G22470.1	AT4G12480.1	AT4G12470.1																																																
GO:0006952	0.013359127	3/182	0.439580256	1	defense response	AT5G44910.1	PDF1.2	PDF1.2b																																																
GO:0007169	0.004745045	2/182	0.213935846	1	transmembrane receptor protein tyrosine kinase signaling pathway	AT5G53320.1	AT3G47090.1																																																	
GO:0007275	0.005073548	3/182	0.065688249	1	multicellular organismal development	AT5G37870.1	ANAC048	ANAC005																																																
GO:0008150	0.393218236	51/182	0.999471637	1	biological_process	AT4G16880.1	AT4G14970.1	ATNUDT21	AT5G20790.1	AT5G14730.1	AT5G28910.1	AT5G27810.1	AT5G53820.1	AT5G47600.1	AT5G46460.1	AT5G38780.1	AT5G37520.1	AT5G24660.1	AT5G12160.1	AT5G02830.1	AT3G61400.1	AT3G57850.1	AT3G47140.1	AT3G44450.1	AT3G42310.1	AT4G29370.1	AT4G27652.1	AT4G23720.1	AT4G13235.1	AT4G08210.1	AT1G66030.1	AT3G28230.1	AT3G21465.1	AT3G30720.1	AT3G26920.1	AT1G12030.1	AT2G21740.1	AT3G20370.1	AT3G16970.1	AT3G23170.1	AT1G13800.1	AT1G29610.1	AT1G67590.1	AT2G41730.1	AT1G32920.1	AT1G44740.1	AT1G50000.1	AT1G47400.1	AT1G11470.1	AT2G04990.1	AT1G31000.1	AT2G19970.1	AT2G41230.1	AT2G44590.1	AT2G40000.1	AT2G39650.1
GO:0008152	0.019016681	6/182	0.13467532	1	metabolic process	AT4G15550.1	AT5G05880.1	AT3G62040.1	AT4G20230.1	UGT74D1	UGT72C1																																													
GO:0009407	0.001679016	2/182	0.03752931	1	toxin catabolic process	ATGSTU26	ATGSTU1																																																	
GO:0009408	0.003431033	3/182	0.024875863	1	response to heat	RHL41	HSP81-2	HSP81-1																																																
GO:0009414	0.003358032	3/182	0.023528649	1	response to water deprivation	CYP707A3	DREB1A	STZ																																																
GO:0009639	0.001168011	2/182	0.019102215	1	response to red or far red light	CYP707A3	CYP707A2																																																	
GO:0009651	0.005110049	2/182	0.238361568	1	response to salt stress	AtMYB48	STZ																																																	
GO:0009664	0.00102201	2/182	0.014811829	1	cell wall organization and biogenesis (sensu Magnoliophyta)	AT2G24980.1	AT1G23720.1																																																	
GO:0009723	0.003358032	3/182	0.023528649	1	response to ethylene stimulus	PDF1.2	AtMYB48	AT4G11280.1																																																
GO:0009733	0.008577581	4/182	0.072080553	1	response to auxin stimulus	AT4G38860.1	ACS6	AT4G11280.1	AT3G09870.1
GO:0009735	0.001423514	2/182	0.027689109	1	response to cytokinin stimulus	ACS5	ACR4		
GO:0009737	0.005876556	3/182	0.092372825	1	response to abscisic acid stimulus	CIPK20	AtMYB48	STZ	
GO:0009751	0.003613534	2/182	0.1406227	1	response to salicylic acid stimulus	PDF1.2	AtMYB48		
GO:0009753	0.004015038	3/182	0.03711595	1	response to jasmonic acid stimulus	PDF1.2	AtMYB48	AT4G11280.1	
GO:0009793	0.009052086	2/182	0.491880827	1	embryonic development (sensu Magnoliophyta)	PEI1	ACR4		
GO:0009826	0.002847027	2/182	0.095046418	1	unidimensional cell growth	AT4G38210.1	AT2G40610.1		
GO:0009828	0.001314012	2/182	0.023847577	1	cell wall loosening (sensu Magnoliophyta)	AT4G38210.1	AT2G40610.1		
GO:0016567	0.002847027	2/182	0.095046418	1	protein ubiquitination	AT5G64660.1	AT3G18710.1		
GO:0042538	0.001131511	2/182	0.0179859	1	hyperosmotic salinity response	RHL41	ATCP1		
GO:0045449	0.021352703	4/182	0.546492233	1	regulation of transcription	AT3G56980.1	AT3G55980.1	AtMYB48	AT1G31050.1

Line RNAi-B1:
1.5-Fold Downregulated Cellular Component
GMRG_Term	Pop_frac	Study_frac	Raw_es	e-score	Description	Contributing_genes																																											
GO:0012505	0.154239171	44/174	0.000488184	0.012692793	endomembrane system	AT1G56670.1	AT5G20790.1	AT5G56000.1	AT5G56030.1	AT5G53320.1	AT5G45340.1	AT5G42440.1	AT5G18430.1	AT3G57850.1	AT3G55550.1	AT3G49960.1	AT3G47090.1	AT4G38210.1	AT4G26010.1	AT4G23720.1	AT4G22470.1	AT4G22212.1	AT4G20800.1	AT4G13235.1	AT4G12480.1	AT4G12470.1	AT4G11290.1	AT2G40610.1	AT3G12500.1	AT1G66030.1	AT3G28750.1	AT3G28740.1	AT3G26310.1	AT3G19270.1	AT2G21740.1	AT3G20370.1	AT3G09870.1	AT3G01100.1	AT2G43580.1	AT1G32920.1	AT2G18190.1	AT2G24980.1	ATCWINV4	AT1G11910.1	AT1G61490.1	UGT72C1	SCPL22	AT2G29090.1	AT2G19060.1
GO:0009986	0.0011107	3/174	0.000938685	0.024405818	cell surface	ACR4	AT2G24980.1	AT1G23720.1																																									
GO:0005576	0.003072936	3/174	0.016572819	0.4308933	extracellular region	AT4G38210.1	AT2G40610.1	AT2G19970.1																																									
GO:0005618	0.001147723	2/174	0.016975112	0.44135291	cell wall	PDF1.2a	PDF1.2b																																										
GO:0005829	0.005627545	4/174	0.017026183	0.442680746	cytosol	ATCP1	CIPK20	ACR4	AtSerat2;1																																								
GO:0009505	0.006553128	4/174	0.027864434	0.724475282	cell wall (sensu Magnoliophyta)	AT5G42180.1	AT3G15720.1	AT3G03060.1	AT2G19150.1																																								
GO:0000151	0.002924843	2/174	0.092210498	1	ubiquitin ligase complex	AT5G64660.1	AT3G18710.1																																										
GO:0005575	0.32861903	41/174	0.997216209	1	cellular_component	AT4G16880.1	AT4G14290.1	AT1G27880.1	AT5G14730.1	AT5G27810.1	AT5G38780.1	AT5G37520.1	AT5G24660.1	AT5G07500.1	AT5G05880.1	AT3G61400.1	AT3G55980.1	AT3G47140.1	AT3G46860.1	AT3G44450.1	AT3G42310.1	AT4G29780.1	AT4G29370.1	AT4G23590.1	ACS6	AT4G08210.1	AT3G28230.1	AT3G30720.1	AT3G26920.1	AT3G16970.1	ANAC048	AT1G29610.1	AT1G53700.1	AT1G67590.1	AT1G47400.1	AT1G71000.1	ATH7	AT2G04990.1	AT1G60080.1	AT2G04500.1	ANAC005	AT1G31000.1	AT1G31050.1	AT2G44590.1	AT2G40000.1	AT2G39650.1			
GO:0005622	0.018918919	3/174	0.642264692	1	intracellular	AT5G04340.1	AT5G59820.1	AT2G47810.1																																									
GO:0005634	0.071306923	15/174	0.259691076	1	nucleus	AT5G61600.1	AT5G37870.1	AT3G56980.1	AT3G46130.2	AT3G44260.1	BT5	AT4G25480.1	AT4G25470.1	AT2G47810.1	AT3G06740.1	AT1G76600.1	RAP2.8	STZ	AT1G74930.1	AT2G44745.1																													
GO:0005737	0.015401703	2/174	0.751052589	1	cytoplasm	ATGSTU26	ATGSTU1																																										
GO:0005739	0.110366531	17/174	0.738315347	1	mitochondrion	AT5G28910.1	AT5G46460.1	AT4G38860.1	AT4G20230.1	AT1G66540.1	AT3G21465.1	AT2G47810.1	AT1G12030.1	AT3G23170.1	AT1G13800.1	AT2G41730.1	AT1G43800.1	AT1G44740.1	AT2G21640.1	NDB4	AT2G25370.1	AT2G41230.1																											
GO:0009507	0.121066272	20/174	0.632784658	1	chloroplast	AT4G15550.1	AT4G14970.1	ATNUDT21	AT4G36580.1	AT5G53820.1	AT5G47600.1	AT5G12160.1	AT5G11410.1	AT5G02830.1	MRH2	AT4G27652.1	AT4G24860.1	RAP2.8	AtSerat2;1	AT1G07850.1	AT1G50000.1	AT1G11470.1	UGT74D1	AT2G17890.1	AT2G44745.1																								
GO:0016020	0.045575713	4/174	0.959376523	1	membrane	AT5G44910.1	AT3G01100.1	AT1G64780	AT1G79410.1																																								
GO:0031225	0.008811551	2/174	0.454571855	1	anchored to membrane	AT5G65390.1	AT3G15720.1

Line RNAi-B1:
1.5-Fold Downregulated Molecular Function
GMRG_Term	Pop_frac	Study_frac	Raw_es	e-score	Description	Contributing_genes																																																			
GO:0010295	0.000144269	3/181	1.09E-06	7.08E-05	(+)-abscisic acid 8'-hydroxylase activity	CYP707A3	CYP707A4	CYP707A2						
GO:0004601	0.002885378	4/181	0.001888197	0.122732837	peroxidase activity	AT5G42180.1	AT3G49960.1	AT4G26010.1	AT4G11290.1																																																
GO:0016847	0.000468874	2/181	0.003153065	0.2049492	1-aminocyclopropane-1-carboxylate synthase activity	ACS5	ACS6																																																		
GO:0004568	0.000541008	2/181	0.004208265	0.273537232	chitinase activity	AT3G12500.1	AT2G43580.1																																																		
GO:0008194	0.003606723	4/181	0.004232951	0.275141812	UDP-glycosyltransferase activity	AT4G15550.1	AT5G05880.1	UGT74D1	UGT72C1																																																
GO:0019825	0.008475799	6/181	0.004569052	0.296988405	oxygen binding	AT5G45340.1	AT1G66540.1	AT3G28740.1	AT3G26310.1	AT3G19270.1	AT2G29090.1																																														
GO:0003674	0.356452427	52/181	0.980013717	1	molecular_function	AT4G16880.1	AT4G14970.1	AT5G20790.1	AT5G14730.1	AT5G27810.1	AT5G65390.1	AT5G53820.1	AT5G47600.1	AT5G46460.1	PDF1.2	AT5G37520.1	AT5G24660.1	AT5G12160.1	AT5G02830.1	AT3G57850.1	AT3G47140.1	AT3G44450.1	AT3G42310.1	AT4G38860.1	AT4G38210.1	AT4G29370.1	AT4G27652.1	AT4G23720.1	AT4G13235.1	AT4G08210.1	AT2G40610.1	AT1G66030.1	AT3G28230.1	AT3G21465.1	AT3G30720.1	AT3G26920.1	PDF1.2b	AT1G12030.1	AT2G21740.1	AT3G20370.1	AT3G16970.1	AT3G09870.1	AT1G13800.1	AT1G29610.1	AT1G76600.1	AT2G41730.1	AT1G32920.1	AT1G44740.1	AT1G47400.1	AT1G11470.1	AT2G04990.1	AT2G21640.1	AT3G43400.1	AT1G31000.1	AT2G19970.1	AT2G40000.1	AT2G39650.1
GO:0003676	0.014571161	5/181	0.12581624	1	nucleic acid binding	AT5G04340.1	AT5G59820.1	AT5G07500.1	ATRANGAP1	AT1G27730.1																																															
GO:0003677	0.046959533	8/181	0.619675961	1	DNA binding	AT5G61600.1	AT3G56980.1	AtMYB48	AT4G25480.1	AT4G25470.1	RAP2.8	AT1G67590.1	AT1G74930.1																																												
GO:0003700	0.061422492	19/181	0.015897095	1	transcription factor activity	AT5G04340.1	AT5G61600.1	AT5G59820.1	AT5G07500.1	AT3G56980.1	AT3G55980.1	AtMYB48	AT4G25480.1	AT4G25470.1	AT2G47810.1	AT3G06740.1	ANAC048	RAP2.8	AT1G27730.1	STZ	AT1G74930.1	ANAC005	AT1G31050.1	AT2G44745.1																																	
GO:0004364	0.001731227	2/181	0.03929509	1	glutathione transferase activity	AT1G17190.1	AT2G29490.1																																																		
GO:0004674	0.006672437	4/181	0.033404304	1	protein serine/threonine kinase activity	AT5G53320.1	CIPK20	AT3G47090.1	WAG1																																																
GO:0004842	0.007970858	2/181	0.423916613	1	ubiquitin-protein ligase activity	AT5G64660.1	AT3G18710.1																																																		
GO:0005199	0.001442689	2/181	0.028105043	1	structural constituent of cell wall	AT2G24980.1	AT1G23720.1																																																		
GO:0005351	0.003246051	2/181	0.117147468	1	sugar porter activity	AT3G47420.1	AT1G79410.1																																																		
GO:0005515	0.040287095	4/181	0.936652155	1	protein binding	AT2G47560.1	AT5G37870.1	AT3G46620.1	BT5					
GO:0005524	0.023804371	8/181	0.068634598	1	ATP binding	AT1G27880.1	AT5G56000.1	AT5G56030.1	AT5G53320.1	ATHSP90.1	AT3G47090.1	AT4G24860.1	AT2G18190.1	
GO:0008270	0.029791531	8/181	0.173833531	1	zinc ion binding	AT2G47560.1	AT5G04340.1	AT5G59820.1	AT5G37870.1	AT3G46620.1	AT1G27730.1	AT1G77830.1	AT2G25370.1	
GO:0008289	0.003606723	3/181	0.027896209	1	lipid binding	AT4G22470.1	AT4G12480.1	AT4G12470.1						
GO:0016301	0.033253985	9/181	0.150534124	1	kinase activity	AT5G53320.1	AT5G45820.1	AT5G42440.1	AT5G11410.1	AT3G59420.1	AT3G55550.1	AT3G47090.1	AT1G53700.1	AT1G61490.1
GO:0016563	0.002705042	2/181	0.08635587	1	transcriptional activator activity	AT4G25480.1	AT4G25470.1							
GO:0016757	0.012154656	5/181	0.070666417	1	"transferase activity, transferring glycosyl groups"	AT4G15550.1	AT5G05880.1	AT1G07850.1	UGT74D1	UGT72C1				
GO:0016787	0.005842891	2/181	0.285528421	1	hydrolase activity	ATNUDT21	AT3G62040.1							
GO:0016789	0.004219866	2/181	0.177795719	1	carboxylic ester hydrolase activity	AT1G56670.1	AT5G18430.1							
GO:0016887	0.004833009	3/181	0.057743083	1	ATPase activity	AT4G36580.1	AT3G03060.1	AT2G18190.1						
GO:0042626	0.002957513	2/181	0.100395917	1	"ATPase activity, coupled to transmembrane movement of substances"	AT4G27420.1	AT3G13220.1							

Line RNAi-B1:
2-Fold Downregulated Biological Process
GMRG_Term	Pop_frac	Study_frac	Raw_es	e-score	Description	Contributing_genes
GO:0009693	0.000657006241559295	3/82	2.04137975814518e-05	0.00102068987907259	ethylene biosynthetic process	ACS5	ACS6	AT4G11280.1	
GO:0010200	0.000292002774026353	2/82	0.000244901567965983	0.0122450783982992	response to chitin	RHL41	AT1G27730.1	
GO:0009631	0.000657006241559295	2/82	0.00131244488217881	0.0656222441089405	cold acclimation	RHL41	CBF2	
GO:0009611	0.00299302843377012	3/82	0.00193027346226874	0.0965136731134372	response to wounding	RHL41	AT4G11280.1	STZ	
GO:0009409	0.00507354819870789	3/82	0.00845151913104672	0.422575956552336	response to cold	RHL41	CBF2	STZ	
GO:0006979	0.00565755374676059	3/82	0.0113522447830554	0.567612239152768	response to oxidative stress	RHL41	AT5G42180.1	AT4G26010.1	
GO:0006118	0.0193451837792459	3/82	0.211884064030056	1	electron transport	AT4G20800.1	AT3G26310.1	NDB4	
GO:0006355	0.0337628207467971	4/82	0.300070719030797	1	regulation of transcription, DNA-dependent	AT5G61600.1	AT2G47810.1	AT1G74930.1	AT2G44745.1	
GO:0006468	0.0336898200532905	4/82	0.298720091650121	1	protein amino acid phosphorylation	AT5G53320.1	AT3G55550.1	AT3G47090.1	AT2G17890.1	
GO:0006508	0.0155856480636566	2/82	0.366286872589348	1	proteolysis	AT1G11910.1	SCPL22	
GO:0006952	0.0133591269117057	3/82	0.0971654176012163	1	defense response	AT5G44910.1	PDF1.2	PDF1.2b	
GO:0007169	0.00474504507792824	2/82	0.0580241846573415	1	transmembrane receptor protein tyrosine kinase signaling pathway	AT5G53320.1	AT3G47090.1	
GO:0007275	0.00507354819870789	2/82	0.0652497641193412	1	multicellular organismal development	AT5G37870.1	ANAC048	
GO:0008150	0.393218235573238	22/82	0.993586642955513	1	biological_process	AT4G14970.1	ATNUDT21	AT5G28910.1	AT5G47600.1	AT5G37520.1	AT3G57850.1	AT3G47140.1	AT3G42310.1	AT4G29370.1	AT4G13235.1	AT4G08210.1	AT3G30720.1	AT3G26920.1	AT2G21740.1	AT3G16970.1	AT1G13800.1	AT1G29610.1	AT1G44740.1	AT1G47400.1	AT1G11470.1	AT2G04990.1	AT2G44590.1	
GO:0008152	0.0190166806584663	2/82	0.463872914054259	1	metabolic process	AT5G05880.1	AT4G20230.1	
GO:0009723	0.00335803190130306	2/82	0.031137655124816	1	response to ethylene stimulus	PDF1.2	AT4G11280.1	
GO:0009733	0.00857758148702413	3/82	0.0336309096279033	1	response to auxin stimulus	ACS6	AT4G11280.1	AT3G09870.1	
GO:0009753	0.00401503814286236	2/82	0.0430899817901972	1	response to jasmonic acid stimulus	PDF1.2	AT4G11280.1	

Line RNAi-B1:
2-Fold Downregulated Cellular Component
GMRG_Term	Pop_frac	Study_frac	Raw_es	e-score	Description	Contributing_genes
GO:0005618	0.00114772306553128	2/79	0.0037175059384302	0.0483275771995926	cell wall	PDF1.2a	PDF1.2b	
GO:0012505	0.154239170677527	21/79	0.00735903993838159	0.0956675191989607	endomembrane system	AT5G56000.1	AT5G53320.1	AT3G57850.1	AT3G55550.1	AT3G47090.1	AT4G38210.1	AT4G26010.1	AT4G22212.1	AT4G20800.1	AT4G13235.1	AT3G28750.1	AT3G26310.1	AT3G19270.1	AT2G21740.1	AT3G09870.1	AT3G01100.1	AT2G43580.1	AT2G24980.1	ATCWINV4	AT1G11910.1	SCPL22	
GO:0005575	0.328619029988893	23/79	0.795514004212446	1	cellular_component	AT1G27880.1	AT5G37520.1	AT5G07500.1	AT5G05880.1	AT3G47140.1	AT3G42310.1	AT4G29780.1	AT4G29370.1	AT4G23590.1	ACS6	AT4G08210.1	AT3G30720.1	AT3G26920.1	AT3G16970.1	ANAC048	AT1G29610.1	AT1G53700.1	AT1G47400.1	ATH7	AT2G04990.1	AT2G04500.1	AT1G31050.1	AT2G44590.1	
GO:0005622	0.0189189189189189	2/79	0.442182430190065	1	intracellular	AT5G59820.1	AT2G47810.1	
GO:0005634	0.0713069233617179	7/79	0.332637845499699	1	nucleus	AT5G61600.1	AT5G37870.1	AT4G25470.1	AT2G47810.1	STZ	AT1G74930.1	AT2G44745.1	
GO:0005739	0.110366530914476	7/79	0.782590180439476	1	mitochondrion	AT5G28910.1	AT4G20230.1	AT2G47810.1	AT1G13800.1	AT1G44740.1	NDB4	AT2G25370.1	
GO:0009505	0.00655312847093669	2/79	0.094904506325928	1	cell wall (sensu Magnoliophyta)	AT5G42180.1	AT2G19150.1	
GO:0009507	0.121066271751203	7/79	0.857105176816804	1	chloroplast	AT4G14970.1	ATNUDT21	AT5G47600.1	AT1G07850.1	AT1G11470.1	AT2G17890.1	AT2G44745.1	
GO:0016020	0.0455757126990004	2/79	0.88060523083386	1	membrane	AT5G44910.1	AT3G01100.1	

Line RNAi-B1:
2-Fold Downregulated Molecular Function
GMRG_Term	Pop_frac	Study_frac	Raw_es	e-score	Description	Contributing_genes
GO:0016847	0.000468873981100772	2/83	0.000675964458295621	0.025010684956938	1-aminocyclopropane-1-carboxylate synthase activity	ACS5	ACS6	
GO:0003700	0.0614224915242011	11/83	0.0124903730309721	0.462143802145969	transcription factor activity	AT5G61600.1	AT5G59820.1	AT5G07500.1	AT4G25470.1	AT2G47810.1	ANAC048	AT1G27730.1	STZ	AT1G74930.1	AT1G31050.1	AT2G44745.1	
GO:0004674	0.00667243742335714	3/83	0.0181835464407607	0.672791218308145	protein serine/threonine kinase activity	AT5G53320.1	AT3G47090.1	WAG1	
GO:0004601	0.00288537834523552	2/83	0.0240622002168033	0.890301408021722	peroxidase activity	AT5G42180.1	AT4G26010.1	
GO:0042626	0.00295751280386641	2/83	0.0251914501977989	0.93208365731856	ATPase activity, coupled to transmembrane movement of substances	AT4G27420.1	AT3G13220.1	
GO:0003674	0.356452427324533	23/83	0.950367072429699	1	molecular_function	AT4G14970.1	AT5G47600.1	PDF1.2	AT5G37520.1	AT3G57850.1	AT3G47140.1	AT3G42310.1	AT4G38210.1	AT4G29370.1	AT4G13235.1	AT4G08210.1	AT3G30720.1	AT3G26920.1	PDF1.2b	AT2G21740.1	AT3G16970.1	AT3G09870.1	AT1G13800.1	AT1G29610.1	AT1G44740.1	AT1G47400.1	AT1G11470.1	AT2G04990.1	
GO:0003676	0.0145711606434394	4/83	0.0332032679627263	1	nucleic acid binding	AT5G59820.1	AT5G07500.1	ATRANGAP1	AT1G27730.1	
GO:0003677	0.0469595325687081	3/83	0.753954922210751	1	DNA binding	AT5G61600.1	AT4G25470.1	AT1G74930.1	
GO:0005515	0.0402870951453509	2/83	0.852695786253554	1	protein binding	AT5G37870.1	AT3G46620.1	
GO:0005524	0.023804371348193	4/83	0.136028983202602	1	ATP binding	AT1G27880.1	AT5G56000.1	AT5G53320.1	AT3G47090.1	
GO:0008270	0.0297915314145567	6/83	0.0375136116442389	1	zinc ion binding	AT5G59820.1	AT5G37870.1	AT3G46620.1	AT1G27730.1	AT1G77830.1	AT2G25370.1	
GO:0016301	0.0332539854288394	4/83	0.298171835236173	1	kinase activity	AT5G53320.1	AT3G55550.1	AT3G47090.1	AT1G53700.1	
GO:0016757	0.0121546562793046	2/83	0.267505113823812	1	transferase activity, transferring glycosyl groups	AT5G05880.1	AT1G07850.1	
GO:0019825	0.00847579888912934	2/83	0.156416302239131	1	oxygen binding	AT3G26310.1	AT3G19270.1	

Line RNAi-B1:
1.5-Fold Upregulated Biological Process
GMRG_Term	Pop_frac	Study_frac	Raw_es	e-score	Description	Contributing_genes																																								
GO:0006952	0.013359127	27/584	2.79E-08	4.88E-06	defense response	AT2G26380.1	AT4G14610.1	AT1G57630.1	AT1G57650.1	AT5G27310.1	AT5G66890.1	AT5G58120.1	AT5G48780.1	AT5G18360.1	AT5G17680.1	PBS3	AT3G50950.1	EDS5	AT3G11010.1	AT3G25010.1	AT3G23110.1	ATERF1	AT3G11480.1	AT1G63870.1	AT1G72520.1	ATTI1	AT1G17420.1	AT1G47370.1	AT1G65390.2	ATPP2-A5	AT2G32140.1	AT2G32680.1														
GO:0009737	0.005876556	16/584	3.87E-07	6.77E-05	response to abscisic acid stimulus	RAB18	LTP3	LTP4	AT5G59220.1	RD29B	ATHB-12	LTI30	RD26	ABI1	AtMYB74	RD20	AT3G22060.1	ATPP2CA	AT1G01560.1	ATHB-7	GBF3																									
GO:0009414	0.003358032	12/584	6.05E-07	0.000105912	response to water deprivation	RAB18	RD29B	LTI30	ANAC072	RD26	NCED3	ANAC055	ATPP2CA	ANAC019	ATGSTF6	EDR1	ATHB-7																													
GO:0006468	0.03368982	41/584	9.14E-06	0.00159892	protein amino acid phosphorylation	AT4G14350.1	WNK9	AT5G25440.1	AT5G67080.1	AT5G66210.1	RLK1	AT5G38260.1	AT5G24080.1	AT5G11400.1	AT5G07150.1	AT5G01950.1	AT3G46340.1	AT4G38470.1	AT4G28490.1	AT4G23220.1	AT4G23140.1	AT4G23150.1	AT4G11890.1	AT4G04490.1	AT4G04500.1	AT1G66880.1	AT3G09830.1	AT1G21240.1	AT1G72540.1	AT1G74490.1	AT1G74360.1	AT1G74330.1	AT1G70520.1	AT1G34420.1	AT1G35710.1	IBS1	AT1G01140.1	AT1G76040.1	AT2G31880.1	ATSERK4	AT2G25090.1	AT1G55610.1	AT1G70130.1	AT2G07040.1	AP4.3A	AT2G30730.1
GO:0009697	0.000109501	3/584	9.64E-06	0.001686479	salicylic acid biosynthetic process	EDS5	AT1G74710.2	ICS1																																						
GO:0010120	0.000109501	3/584	9.64E-06	0.001686479	camalexin biosynthetic process	CYP79B2	PAD3	CYP79B3																																						
GO:0009611	0.002993028	10/584	9.68E-06	0.001694141	response to wounding	ATBCB	ASA1	SEN1	ATTPS12	ATCWINV1	AT3G11480.1	AT1G72520.1	AT1G17420.1	TAT3	AT2G06050.1																															
GO:0051707	0.002299522	8/584	5.61E-05	0.009822759	response to other organism	UGT73C7	AT3G52430.1	FMO1	AT3G11480.1	AT1G75040	AT2G43570.1	ATNUDT6	YLS9																																	
GO:0009627	0.000438004	4/584	8.83E-05	0.015448884	systemic acquired resistance	BGL2	PR5	AT1G74710.2	ICS1																																					
GO:0009617	0.001496514	6/584	0.000218007	0.038151205	response to bacterium	ASA1	ELI3-2	AT4G09940.1	AIG1	ICS1	EDR1																																			
GO:0006569	7.30E-05	2/584	0.000453619	0.079383325	tryptophan catabolic process	CYP79B2	CYP79B3																																							
GO:0005992	0.000730007	4/584	0.00075453	0.132042739	trehalose biosynthetic process	AT4G22590.1	AT1G23870.1	AT1G70290.1	AT2G18700.1																																					
GO:0009738	0.001314012	5/584	0.00094435	0.165261211	abscisic acid mediated signaling	AT4G17615.1	RD29B	ATPP2CA	AT1G69260.1	ATHB-7																																				
GO:0000304	0.000109501	2/584	0.001341583	0.234777016	response to singlet oxygen	AT4G21830.1	AT1G61120.1																																							
GO:0006562	0.000109501	2/584	0.001341583	0.234777016	proline catabolic process	AT3G30775.1	ERD5																											
GO:0009695	0.000912509	4/584	0.001810737	0.31687902	jasmonic acid biosynthetic process	AT1G72520.1	AT1G17420.1	AT2G06050.1	OPR3																									
GO:0019748	0.000182502	2/584	0.004346498	0.760637163	secondary metabolic process	AT4G10500.1	AT3G13610.1																											
GO:0006118	0.019345184	21/584	0.005238639	0.91676176	electron transport	AT5G20230.1	AT5G63450.1	AT5G57220.1	AT5G53870.1	AT3G48520.1	FMO1	AT3G28850.1	AT3G20960.1	AT3G26210.1	AT3G25180.1	AOX1D	AT1G26420.1	AT1G26390.1	AT1G26380.1	AT1G28480	AT2G27690.1	AT2G46760.1	CYP710A1	AT2G45570.1	AT2G30750.1	AT2G30770.1								
GO:0000074	0.002336022	2/584	0.39726456	1	regulation of progression through cell cycle	AT1G77390.1	AT1G14750.1																											
GO:0005975	0.012410118	8/584	0.438715769	1	carbohydrate metabolic process	AT3G03640.1	AT1G02640.1	AT1G02790.1	XET	AT1G61820.3	AT1G61810.2	AT2G14620.1	AT2G43880.1																					
GO:0006334	0.002263021	2/584	0.382149662	1	nucleosome assembly	AT1G08170.1	AT2G18050.1																											
GO:0006350	0.002555024	2/584	0.441520613	1	transcription	AT5G27310.1	AT2G25640.1																											
GO:0006355	0.033762821	29/584	0.025877826	1	"regulation of transcription, DNA-dependent"	AT5G13080.1	AT4G36870.1	AT5G67190.1	AT5G56270.1	AT5G46350.1	AT3G61890.1	CEJ1	AT4G37790.1	AT4G31800.1	AT4G28140.1	AT4G22070.1	AtMYB74	ATERF1	AT3G24520.1	AtMYB26	AT3G22830.1	AT3G03260.1	ATBZIP60	AT1G64380.1	AtMYB95	AT1G43770.1	AtMYB47	ERF12	AT2G04038.1	AT2G27980.1	RAP2.6	AT2G46680.1	CRF5	AT2G38340.1
GO:0006457	0.007592072	2/584	0.938104529	1	protein folding	AT1G76700.1	AT1G09080.1																											
GO:0006464	0.002409023	2/584	0.412205967	1	protein modification	AT4G17470.1	AT4G17483.1																											
GO:0006508	0.015585648	13/584	0.127698149	1	proteolysis	AT1G44350.1	AT4G16640.1	AT5G58840.1	AT5G37540.1	AT5G22860.1	AT5G10760.1	AT4G00690.1	AT1G51780.1	SCPL3	AT1G62340.1	AT1G45090.1	AT1G32940.1	AT1G32960.1																
GO:0006629	0.006132058	5/584	0.288819888	1	lipid metabolic process	PLP2	AT5G67050.1	AT5G18630.1	AT3G52430.1	AT1G54020.1																								
GO:0006810	0.012227616	7/584	0.573880894	1	transport	AT5G27520.1	AT5G54860.1	NIP4;1	AT4G26180.1	ATPLT5	AT1G11260.1	AT1G08920.1																						
GO:0006812	0.003321532	4/584	0.12984731	1	cation transport	AT5G22900.1	AT3G58060.1	AT3G25610.1	AT3G22910.1																									
GO:0006839	0.001569515	2/584	0.233218684	1	mitochondrial transport	AT5G27520.1	AT4G26180.1																											
GO:0006855	0.002044019	3/584	0.117071907	1	multidrug transport	AT5G19700.1	AT1G66760.1	PDR12																																																																																																																																																																			
GO:0006869	0.003650035	4/584	0.165251147	1	lipid transport	LTP4	AT3G22600.1	AT2G15325.1	AT2G37870.1																																																																																																																																																																		
GO:0006886	0.005694054	2/584	0.848224555	1	intracellular protein transport	AtRab2B	AT1G76970.1																																																																																																																																																																				
GO:0006950	0.002883527	3/584	0.237511339	1	response to stress	RAB18	AT3G50970.1	ATGSTF6																																																																																																																																																																			
GO:0006970	0.001752017	4/584	0.01897818	1	response to osmotic stress	ATCBL1	ATHB-12	NCED3	ADH1																																																																																																																																																																		
GO:0006979	0.005657554	7/584	0.048808899	1	response to oxidative stress	ATBCB	SEN1	ERD5	ATTRX5	ATGSTF6	AT1G08830.1	CSD1																																																																																																																																																															
GO:0007165	0.008650582	10/584	0.031528272	1	signal transduction	AT2G26380.1	AT2G33080.1	AT3G11010.1	AT3G25010.1	AT3G23110.1	AT1G01560.1	AT1G01140.1	AT2G25090.1	AT2G37670.1	AT2G32680.1																																																																																																																																																												
GO:0007169	0.004745045	6/584	0.060124328	1	transmembrane receptor protein tyrosine kinase signaling pathway	AT5G01950.1	AT4G28490.1	AT1G74360.1	AT1G35710.1	AT2G31880.1	AT2G07040.1																																																																																																																																																																
GO:0007275	0.005073548	6/584	0.077558355	1	multicellular organismal development	ANAC072	ANAC029	AT3G13672.1	ANAC055	ANAC019	ANAC042																																																																																																																																																																
GO:0007568	0.001533015	3/584	0.059980158	1	aging	AT3G60140.1	SEN1	SAG13																																																																																																																																																																			
GO:0008150	0.393218236	166/584	0.99999999	1	biological_process	ARD	AT5G12340.1	AT4G14630.1	AT1G28330.1	AT1G30250.1	AT1G30260.1	AT5G19875.1	AT3G44860.1	AT1G51920.1	AT5G14830.1	AT5G33200.1	AT5G26070.1	AT5G65300.1	AT5G61110.1	AT5G61260.1	AT5G60260.1	AT5G60350.1	AT5G57910.1	AT5G56880.1	AT5G50360.1	AT5G49250.1	AT5G47150.1	AT5G46810.1	AT5G45630.1	AT5G39670.1	AT5G38900.1	AT5G35510.1	AT5G18470.1	AT5G15190.1	AT5G13200.1	AT5G13220.1	AT5G06330.1	AT5G05220.1	AT5G04020.1	AT5G02020.1	AT5G01740.1	AT3G62780.1	AT3G57460.1	AT3G57480.1	AT3G57540.1	AT3G52830.1	AT3G51940.1	AT3G49480.1	AT3G48120.1	AT3G47480.1	AT3G45500.1	AT3G44140.1	AT3G42680.1	AT4G40020.1	AT4G39670.1	AT4G33905.1	AT4G33925.1	AT4G33710.1	AT4G33390.1	AT4G32870.1	AT4G31960.1	AT4G31260.1	AT4G30060.1	ATPAP24	AT4G18280.1	AT4G13320.1	AT4G12220.1	AT4G07340.1	AT4G04990.1	AT4G00700.1	AT3G29575.1	AT1G32030.1	AT2G33520.1	AT1G07060.1	AT1G16950.1	AT1G16850	AT1G30135.1	AT1G42630.1	AT3G28270.1	AT3G22260.1	AT3G32200.1	AT3G27150.1	AT3G18540.1	AT3G26440.1	AT3G18250.1	AT3G29670.1	AT2G45840.1	AT2G45760.1	AT2G25780.1	AT2G10390.1	AT1G33840.1	AT3G16330.1	AT3G21520.1	AT3G19610.1	AT1G55050.1	AT3G16930.1	AT3G25440.1	AT3G20850.1	AT3G17860.1	AT3G26910.1	AT3G14395.1	AT3G03020.1	AT3G04370.1	AT3G08780.1	AT3G09590.1	AT3G10460.1	AT3G09130.1	AT3G11420.1	AT3G01175.1	AT1G13340.1	AT1G15670.1	AT1G42710.1	AT1G34355.1	AT1G71470.1	AT1G76590.1	AT1G73800.1	AT1G73260.1	AT1G70700.1	AT1G72450.1	AT1G51520.1	AT1G19470.1	AT1G32250.1	AT1G15010.1	AT1G17380.1	AT1G07290.1	AT1G62860.1	AT1G28500.1	AT1G71690.1	AT1G50040.1	AT1G66000.1	AT1G56060.1	AT1G52620.1	AT1G53885.1	AT1G68620.1	AT1G49450.1	AT1G31380.1	AT1G14870.1	AT1G65690.1	AT1G79450.1	AT1G75550.1	ATBRXL3	AT2G16020.1	AT2G10370.1	AT2G24600.1	AT2G21820	AT2G35950.1	AT1G11960.1	AT1G10340.1	AT1G05340.1	AT1G65490.1	AT1G09950.1	AT1G22890.1	AT1G60500.1	AT2G13770.1	AT2G36820.1	AT2G28400.1	AT2G20700.1	AT2G20805.1	AT2G28305.1	AT2G32210.1	AT2G32190.1	AT2G14560.1	AT2G18690.1	AT2G05950.1	AT2G18680.1	AT2G07110.1	AT2G47770.1	AT2G35070.1	AT2G39520.1	AT2G44430.1	AT2G41870
GO:0008152	0.019016681	10/584	0.675422107	1	metabolic process	AT5G54010.1	UGT73D1	AT4G38470.1	AT4G20210.1	AT3G11340.1	AT3G25610.1	AT3G22910.1	AT1G70290.1	AT2G18700.1	AT2G39030.1																																																																																																																																																												
GO:0008643	0.001752017	3/584	0.082452226	1	carbohydrate transport	ATPLT5	AT1G11260.1	AT1G08920.1																																																																																																																																																																			
GO:0009058	0.003686535	2/584	0.637442158	1	biosynthetic process	AT2G24850.1	ALD1																																																																																																																																																																				
GO:0009407	0.001679016	4/584	0.016451322	1	toxin catabolic process	ATGSTU10	ATGSTF5	ATGSTF6	ATGSTZ2																																																																																																																																																																		
GO:0009408	0.003431033	3/584	0.324323226	1	response to heat	HSF4	ABI1	AT1G09080.1																																																																																																																																																																			
GO:0009409	0.005073548	7/584	0.0297343	1	response to cold	ATCBL1	RD29B	LTI30	ABI1	RD20	ATPP2CA	AT1G09560.1
GO:0009624	0.001861518	2/584	0.296609757	1	response to nematode	AT4G39030.1	AT3G17700.1					
GO:0009626	0.000766507	3/584	0.009629327	1	hypersensitive response	PLP2	AT4G37990.1	FMO1				
GO:0009631	0.000657006	2/584	0.055412219	1	cold acclimation	RAB18	LTI30					
GO:0009639	0.001168011	2/584	0.148337909	1	response to red or far red light	ATGA2OX2	GA4					
GO:0009651	0.005110049	6/584	0.079654323	1	response to salt stress	ATCBL1	RD29B	ATHB-12	AtMYB74	RD20	AtMYB47	
GO:0009664	0.00102201	2/584	0.119339128	1	cell wall organization and biogenesis (sensu Magnoliophyta)	AT5G19810.1	AT4G38400.1					
GO:0009684	0.000292003	2/584	0.011663951	1	indoleacetic acid biosynthetic process	CYP79B2	CYP79B3					
GO:0009686	0.000584006	2/584	0.044684714	1	gibberellic acid biosynthetic process	AT1G15550.1	GA4					
GO:0009723	0.003358032	5/584	0.047014071	1	response to ethylene stimulus	ASA1	AtMYB74	AtMYB95	PDR12	EDR1		
GO:0009733	0.008577581	7/584	0.236956175	1	response to auxin stimulus	GH3.3	LRP1	AT5G13320.1	AT3G51200.1	GH3.5	AT4G12410.1	AtMYB95
GO:0009735	0.001423514	2/584	0.201784049	1	response to cytokinin stimulus	ARR6	AT4G37790.1					
GO:0009739	0.002628025	4/584	0.067772825	1	response to gibberellic acid stimulus	RGL3	AtMYB26	AtMYB95	GA4			
GO:0009740	0.000766507	2/584	0.072966638	1	gibberellic acid mediated signaling	AT5G17490.1	AT1G15550.1					
GO:0009751	0.003613534	4/584	0.161157262	1	response to salicylic acid stimulus	WRKY18	WAK1	AtMYB95	PDR12			
GO:0009753	0.004015038	6/584	0.03054345	1	response to jasmonic acid stimulus	SEN1	AtMYB74	AtMYB95	AtMYB47	PDR12	TAT3	
GO:0009788	0.000438004	2/584	0.025988789	1	negative regulation of abscisic acid mediated signaling	ABI1	ATPP2CA				
GO:0009793	0.009052086	6/584	0.434908264	1	embryonic development (sensu Magnoliophyta)	ATS3	AT5G06760.1	AT3G53040.1	AT1G32560.1	AT1G52690.1	CRF5
GO:0009826	0.002847027	2/584	0.497613392	1	unidimensional cell growth	AT3G45970.1	AT4G38400.1				
GO:0009828	0.001314012	2/584	0.178558633	1	cell wall loosening (sensu Magnoliophyta)	AT3G45970.1	AT4G38400.1				
GO:0009867	0.000438004	2/584	0.025988789	1	jasmonic acid mediated signaling pathway	ATERF1	ANAC055				
GO:0009873	0.001423514	2/584	0.201784049	1	ethylene mediated signaling pathway	ATERF1	ERF12				
GO:0010119	0.000730007	2/584	0.066934513	1	regulation of stomatal movement	ABI1	ATPP2CA				
GO:0010150	0.000474505	2/584	0.030286812	1	leaf senescence	PAD4	ANAC029				
GO:0010252	0.000365003	2/584	0.018224469	1	auxin homeostasis	GH3.3	GH3.5				
GO:0015031	0.004270541	2/584	0.715431809	1	protein transport	AtRab2B	AT3G60540.1				
GO:0016051	0.001715516	2/584	0.264912843	1	carbohydrate biosynthetic process	ATGOLS5	ATGOLS6				
GO:0016567	0.002847027	3/584	0.231849544	1	protein ubiquitination	AT5G67340.1	AT3G11840.1	AT1G60190.1			
GO:0016998	0.000766507	2/584	0.072966638	1	cell wall catabolic process	AT5G62150.1	AT2G43570.1				
GO:0019722	0.000438004	2/584	0.025988789	1	calcium-mediated signaling	ATCBL1	CBL5				
GO:0030001	0.002737526	4/584	0.076282239	1	metal ion transport	AT5G60800.1	AT5G52740.1	AT5G52760.1	AT1G22990.1		
GO:0040007	0.000219002	2/584	0.006427898	1	growth	AT1G72520.1	AT1G17420.1				
GO:0042742	0.00102201	2/584	0.119339128	1	defense response to bacterium	WRKY18	ICS1									
GO:0045449	0.021352703	11/584	0.705173951	1	regulation of transcription	SCL13	AT5G57520.1	AT5G05550.1	AT3G57670.1	AT3G06120.1	AT2G34140.1	ATMYB122	AT1G68190.1	AT1G60240.1	AT2G38250.1	AT2G34880.1
GO:0050832	0.001314012	3/584	0.040914375	1	defense response to fungus	AT5G39580.1	WRKY18	AT2G43510.1								

Line RNAi-B1:
1.5-Fold Upregulated Cellular Component
GMRG_Term	Pop_frac	Study_frac	Raw_es	e-score	Description	Contributing_genes
GO:0012505	0.154239170677527	117/563	0.000373727033787441	0.0145753543177102	endomembrane system	AT2G26380.1	AT2G33080.1	AT1G44350.1	AT4G17470.1	AT4G17483.1	LAC14	AT5G19810.1	AT5G19875.1	AT1G51920.1	AT5G26070.1	AT5G67340.1	AT5G63450.1	AT5G62150.1	RLK1	AT5G59310.1	AT5G58840.1	AT5G57220.1	AT5G54010.1	AT5G39870.1	AT5G39580.1	AT5G38260.1	AT5G37540.1	AT5G22860.1	AT5G18630.1	AT5G10760.1	AT5G07150.1	AT5G01950.1	AT3G60140.1	AT3G57010.1	UGT73D1	AT3G52830.1	AT3G48520.1	AT3G47480.1	AT3G46340.1	AT3G44140.1	AT4G39830.1	AT4G38400.1	AT4G28490.1	ATPAP24	AT4G23140.1	AT4G23150.1	APUM15	AT4G04990.1	AT4G04490.1	AT4G04500.1	FMO1	AT1G58330.1	AT1G16950.1	AT1G16850	AT1G51780.1	AT3G11340.1	AT1G66880.1	ATCWINV1	AT3G25010.1	AT3G22060.1	AT2G15325.1	AT3G11000.1	AT3G26210.1	AT3G23110.1	AT3G25180.1	AT3G20850.1	AT3G04370.1	AT3G10460.1	AT3G03640.1	AT1G02310.1	AT1G35230.1	AT1G42980.1	AT1G75040	AT1G76470.1	SCPL3	AT1G70520.1	AT1G68190.1	AT2G43510.1	AT2G43570.1	AT1G62340.1	AT1G02640.1	AT1G26420.1	AT1G26390.1	AT1G26380.1	AT1G32940.1	AT1G35710.1	AT1G71690.1	AT1G30470.1	AT1G02790.1	AT1G64110.1	AT1G75550.1	AT1G23870.1	AT1G54020.2	XET	AT2G10450.1	AT2G31880.1	AT1G04310.1	ATSERK4	BGLU46	AT1G70290.1	AT1G11960.1	AT1G61810.2	AT1G09560.1	AT1G55610.1	AT1G65490.1	AT1G09950.1	AT1G70130.1	AT1G22890.1	AT1G23840.1	AT2G37870.1	AT2G27690.1	AT2G14620.1	AT2G07040.1	CRF5	AT2G46760.1	AT2G46880.2	CYP710A1	AT2G43880.1	AT2G32680.1	AT2G45570.1	AT2G30750.1	AT2G30770.1	
GO:0000151	0.00292484265087005	3/563	0.227640304572518	1	ubiquitin ligase complex	AT5G67340.1	AT3G11840.1	AT1G60190.1	
GO:0000786	0.0021843761569789	2/563	0.34906358812182	1	nucleosome	AT1G08170.1	AT2G18050.1	
GO:0005575	0.328619029988893	180/563	0.690074450068587	1	cellular_component	ARD	LRP1	AT1G28330.1	AT5G28310.1	AT3G44860.1	AT1G57650.1	AT5G33200.1	WNK9	AT5G27310.1	AT5G67050.1	AT5G67080.1	RAB18	ARR6	AT5G61110.1	AT5G61260.1	AT5G60800.1	AT5G60260.1	AT5G60350.1	AT5G57910.1	AT5G56880.1	AT5G52740.1	AT5G52760.1	RD29B	AT5G49250.1	AT5G47150.1	AT5G46810.1	AT5G45630.1	AT5G40940.1	AT5G39670.1	AT5G38900.1	AT5G35510.1	AT5G24530.1	AT5G24080.1	ATGOLS5	AT5G15190.1	AT5G13200.1	AT5G13320.1	AT5G13220.1	AT5G07920.1	AT5G06760.1	AT5G06330.1	AT5G05550.1	AT5G04480.1	AT5G01740.1	AT3G62780.1	AT3G60420.1	AT3G57460.1	AT3G57540.1	AT3G55970.1	UGT73C7	PAD4	AT3G50950.1	AT3G51200.1	AT3G49480.1	AT3G48120.1	AT3G45500.1	AT3G42680.1	AT4G40020.1	AT4G39670.1	ELI3-2	AT4G33925.1	AT4G33390.1	AT4G32870.1	AT4G31960.1	AT4G30060.1	GH3.5	ATGOLS6	AT4G23220.1	AT4G21830.1	ATGA2OX8	AT4G18280.1	ATTPS12	AT4G13320.1	AT4G07340.1	SUS3	CBL5	AT4G00700.1	AT3G29575.1	AT1G32030.1	RD20	AT2G33520.1	AT1G30135.1	AT1G66860.1	AT3G11010.1	AT1G32560.1	AT1G42630.1	AT3G28270.1	AT3G28240.1	AT3G13610.1	AT3G32200.1	AT2G34140.1	AT3G27150.1	AT3G20960.1	AT3G18540.1	AT3G26440.1	AT3G18250.1	AT3G29670.1	AT2G45840.1	AT2G45760.1	AT2G25780.1	AT1G61320.1	AT2G16290.1	AT1G33840.1	AT3G16330.1	AT3G21520.1	AT3G19610.1	AT3G16930.1	AT3G26910.1	AT3G14395.1	ATNAC3	AT3G08780.1	AT3G09130.1	AT3G11480.1	AT3G01175.1	ATMPK11	ACS2	AT1G15670.1	AT1G42710.1	AT1G76700.1	AT1G34355.1	AT1G71470.1	AT1G73800.1	ANAC019	AT1G70700.1	AT1G74490.1	AT1G74330.1	ATH8	AT1G72450.1	AT1G51520.1	AT1G19470.1	AT1G32250.1	AT1G21520.1	AT1G17380.1	AT1G07290.1	AT1G62860.1	AT1G34420.1	IBS1	AT1G28480	AT1G28500.1	AT1G66000.1	AT1G56060.1	AT1G52690.1	AT1G53885.1	AT1G68620.1	AT1G49450.1	AT1G31380.1	AT1G14870.1	ATBRXL3	AT1G23320.1	AT2G16020.1	AT2G10370.1	AT2G22070.1	TAT3	AT2G24600.1	AT2G21820	AT1G60240.1	AT1G10340.1	AT2G17660	AT1G22990.1	AT1G61120.1	AT1G60500.1	ADH1	AT2G13770.1	AT1G52000.1	AT1G23730.1	AT2G36820.1	ANAC042	AT2G20805.1	AT2G28305.1	AT2G14560.1	AT2G18690.1	AT2G05950.1	AT2G18680.1	AT2G39030.1	AT2G07110.1	AT2G19800.1	AT2G44260.1	AT2G41870	AP4.3A	AT2G30730.1	
GO:0005576	0.00307293594964828	5/563	0.0297655479416916	1	extracellular region	GLP9	AT4G38400.1	AT4G33710.1	AT3G09590.1	AT2G18660.1	
GO:0005622	0.0189189189189189	5/563	0.982564109074806	1	intracellular	AtRab2B	AT5G57520.1	AT3G57670.1	AT3G57480.1	AT1G68190.1	
GO:0005634	0.0713069233617179	45/563	0.232190981388325	1	nucleus	AT4G14350.1	AT5G13080.1	AT4G36870.1	AT4G36990.1	AT1G77390.1	AT5G17490.1	AT5G25440.1	AT5G67190.1	AT5G56270.1	AT5G46350.1	AT3G61890.1	CEJ1	AT4G37790.1	WRKY18	AT4G28140.1	AT4G27410.1	AT4G22070.1	AtMYB74	DDF1	ANAC029	AT3G06120.1	AT3G13672.1	ATERF1	AT3G24520.1	AtMYB26	AT3G22830.1	AT3G03260.1	ATBZIP60	AT1G64380.1	AtMYB95	AT1G69260.1	ATMYB122	AtMYB47	ERF12	AT1G08170.1	AT1G76040.1	AT1G14750.1	AT2G04038.1	RAP2.6	AT2G46680.1	CRF5	AT2G38340.1	AT2G38250.1	AT2G44430.1	AT2G34880.1	
GO:0005737	0.0154017030729359	12/563	0.162456741684762	1	cytoplasm	PLP2	AT4G14350.1	AT5G25440.1	ATGSTU10	AtMYB47	AT1G15550.1	ATGSTF5	ATGSTF6	AT1G76040.1	AT2G22470.1	AT1G08830.1	ATGSTZ2	
GO:0005739	0.110366530914476	40/563	0.999424293198691	1	mitochondrion	AT5G12340.1	SCL13	AT1G30250.1	AT1G30260.1	AT5G19950.1	AT5G58120.1	AT5G50360.1	AT5G41100.1	AT5G11400.1	ATCKX6	AT3G61930.1	AT3G60540.1	AT3G51940.1	AT4G31260.1	AT4G29950.2	AT4G24000.1	AT4G12410.1	AT4G12220.1	SUS3	AT1G07060.1	AT3G06120.1	AT3G28850.1	AT3G25610.1	ERD5	AT3G08860.1	AT1G13340.1	AT1G73260.1	AT1G74360.1	AOX1D	AT1G01140.1	AT1G47370.1	AT1G02940.1	AT1G02930.1	MCCA	AT1G08720.1	AT2G28400.1	AT2G18700.1	AT2G35070.1	HUB1	AT2G39520.1	
GO:0005743	0.00281377267678638	2/563	0.47219473962183	1	mitochondrial inner membrane	AT5G27520.1	AT4G26180.1	
GO:0005829	0.00562754535357275	6/563	0.0990791862733911	1	cytosol	ATTRX5	AT1G21110.1	ATMGL	ATNUDT6	CSD1	GBF3	
GO:0005886	0.00573861532765642	6/563	0.106189797385226	1	plasma membrane	ATCBL1	GLP9	ATPLT5	AT1G21240.1	WAK1	PDR12	
GO:0008287	0.000925583117363939	2/563	0.0950085462357397	1	protein serine/threonine phosphatase complex	AT4G26080.1	ATPP2CA	
GO:0009505	0.00655312847093669	5/563	0.309881910685527	1	cell wall (sensu Magnoliophyta)	AT2G45220.1	AT5G18470.1	AT3G45970.1	WAK1	AT1G32960.1	
GO:0009507	0.121066271751203	52/563	0.987537642727487	1	chloroplast	AT1G77390.1	AT5G66210.1	AT5G65300.1	AT5G59220.1	AT5G57520.1	AT5G48780.1	AT5G18360.1	AT5G17680.1	AT5G05730.1	AT5G05220.1	AT5G04020.1	AT5G02020.1	AT3G57670.1	CYP79B2	SEN1	AT4G22590.1	AT4G20210.1	AT4G10500.1	AT4G00690.1	AT3G22260.1	AT2G10390.1	AT3G25440.1	AT3G17860.2	AT3G17700.1	AT3G03020.1	AT3G09830.1	AT1G72540.1	AT1G63870.1	AT1G72520.1	AT1G15010.1	AT1G17420.1	AT1G50040.1	AT1G22510.1	AT1G52620.1	AT1G14750.1	AT1G65690.1	YLS9	CYP79B3	AT2G27980.1	HEMA3	AT1G65390.2	ATPP2-A5	AT1G60190.1	AT1G61800.1	AT1G05340.1	AT2G06050.1	ALD1	AT2G32210.1	AT2G32190.1	AT2G32140.1	AT2G38240.1	AT2G34880.1	
GO:0009543	0.00262865605331359	2/563	0.437343361956861	1	thylakoid lumen (sensu Viridiplantae)	AT3G09490.1	AT1G79450.1	
GO:0016020	0.0455757126990004	33/563	0.084838906584362	1	membrane	PLP2	AT5G19700.1	AT1G57630.1	AT5G58120.1	AT5G54860.1	AT5G48780.1	NIP4;1	AT5G18360.1	AT5G17680.1	AT3G58060.1	LTI30	AT3G45040.1	AT4G39030.1	AT4G28040.1	AT4G24000.1	AT1G66760.1	AT3G25610.1	AT3G22910.1	AT3G28007.1	ATPLT5	AT3G17700.1	AT1G63870.1	AT1G47370.1	AT1G11260.1	AT1G79450.1	AT1G04310.1	AT1G65390.2	ATPP2-A5	AT1G08920.1	AT2G32140.1	AT2G37900.1	AT2G41190.1	SETH1	
GO:0016021	0.0129211403184006	4/563	0.93466663950063	1	integral to membrane	AT5G22900.1	AT3G25610.1	AT1G61800.1	AT2G47770.1	
GO:0031225	0.0088115512773047	7/563	0.229834391794419	1	anchored to membrane	AT4G16640.1	AT5G20230.1	AT5G53870.1	AT5G07190.1	AT3G22600.1	AT2G22470.1	AT2G20700.1	

Line RNAi-B1:
1.5-Fold Upregulated Molecular Function
GMRG_Term	Pop_frac	Study_frac	Raw_es	e-score	Description	Contributing_genes
GO:0016301	0.0332539854288394	37/577	0.000123771089752034	0.0198033743603255	kinase activity	AT4G14350.1	AT5G28080.1	AT5G25440.1	AT5G67080.1	RLK1	AT5G38260.1	AT5G24080.1	AT5G11400.1	AT5G01950.1	AT3G46340.1	AT4G28490.1	AT4G23220.1	AT4G23140.1	AT4G23150.1	AT4G11890.1	AT4G04490.1	AT4G04500.1	AT3G11010.1	AT3G25010.1	AT3G23110.1	AT3G09830.1	AT1G01560.1	AT1G21240.1	AT1G21250.1	AT1G72540.1	AT1G74490.1	AT1G70520.1	IBS1	AT1G01140.1	AT1G76040.1	AT2G31880.1	AT2G25090.1	AT1G55610.1	AT1G70130.1	EDR1	AT2G32680.1	AT2G30730.1	
GO:0004888	0.00465267258169227	10/577	0.000378807050691727	0.0606091281106763	transmembrane receptor activity	AT1G57630.1	AT5G58120.1	AT5G48780.1	AT5G18360.1	AT5G17680.1	AT1G63870.1	AT1G47370.1	AT1G65390.2	ATPP2-A5	AT2G32140.1	
GO:0019825	0.00847579888912934	14/577	0.000444881685690681	0.071181069710509	oxygen binding	AT5G63450.1	AT5G57220.1	AT3G48520.1	AT4G39950.1	AT3G20960.1	AT3G26210.1	AT3G25180.1	AT3G26830.1	AT2G22330.1	AT2G27690.1	CYP710A1	AT2G45570.1	AT2G30750.1	AT2G30770.1	
GO:0010178	0.00018033614657722	2/577	0.00414696821564566	0.663514914503306	IAA-amino acid conjugate hydrolase activity	ILL6	ILL5	
GO:0046872	0.00353458847291351	7/577	0.00441877332866407	0.707003732586251	metal ion binding	ARD	AT4G14630.1	AT5G60800.1	AT5G52740.1	AT5G52760.1	AT1G09560.1	AT1G22990.1	
GO:0005506	0.00126235302604054	4/577	0.005829142722969	0.932662835675041	iron ion binding	AT5G05600.1	AT3G55970.1	AT1G72520.1	AT1G17420.1	
GO:0010279	0.000216403375892664	2/577	0.00613489015036852	0.981582424058963	indole-3-acetic acid amido synthetase	GH3.3	GH3.5	
GO:0000156	0.00144268917261776	2/577	0.202202799513699	1	two-component response regulator activity	ARR6	AT5G62920.1	
GO:0000166	0.00858400057707567	4/577	0.732443892357407	1	nucleotide binding	AT5G58120.1	AT5G18360.1	AT1G63870.1	AT1G49450.1	
GO:0003674	0.356452427324533	167/577	0.999760317162143	1	molecular_function	AT5G12340.1	AT1G28330.1	AT1G30250.1	AT1G30260.1	AT5G19875.1	AT1G51920.1	AT5G14830.1	AT5G33200.1	AT5G27310.1	AT5G26070.1	RAB18	AT5G65300.1	AT5G62150.1	AT5G61110.1	AT5G61260.1	AT5G60260.1	AT5G60350.1	AT5G57910.1	AT5G56880.1	RD29B	AT5G50360.1	AT5G49250.1	AT5G47150.1	AT5G46810.1	AT5G45630.1	AT5G40940.1	AT5G35510.1	AT5G15190.1	AT5G13200.1	AT5G13320.1	AT5G13220.1	ATS3	AT5G06760.1	AT5G06330.1	AT5G05220.1	AT5G04480.1	AT5G02020.1	AT5G01740.1	AT3G62780.1	AT3G61930.1	AT3G57460.1	AT3G52830.1	AT3G51940.1	AT3G50970.1	AT3G51200.1	AT3G49480.1	AT3G48120.1	AT3G45970.1	AT3G45500.1	AT3G44140.1	AT3G42680.1	AT4G40020.1	AT4G39670.1	AT4G38400.1	SEN1	AT4G33905.1	AT4G33925.1	AT4G33710.1	AT4G33390.1	AT4G32870.1	AT4G31960.1	AT4G31260.1	AT4G30060.1	AT4G21830.1	AT4G18280.1	AT4G13320.1	AT4G12410.1	AT4G12220.1	AT4G07340.1	AT4G04990.1	SUS3	AT4G00700.1	AT3G29575.1	AT1G32030.1	AT2G33520.1	AT1G07060.1	AT1G16950.1	AT1G16850	AT1G30135.1	AT1G32560.1	AT3G28270.1	AT3G32200.1	AT3G13672.1	AT3G18540.1	AT3G26440.1	AT3G18250.1	AT3G22060.1	AT2G45840.1	AT2G45760.1	AT2G25780.1	AT2G10390.1	AT1G33840.1	AT3G16330.1	AT3G09490.1	AT3G21520.1	AT3G19610.1	AT3G16930.1	AT3G20850.1	AT3G17860.1	AT3G13950.1	AT3G26910.1	AT3G14395.1	AT3G03020.1	AT3G08780.1	AT3G09590.1	AT3G10460.1	AT3G09130.1	AT3G01175.1	AT1G15670.1	AT1G35230.1	AT1G42710.1	AT1G75040	AT1G71470.1	AT1G70700.1	AT1G72450.1	AT1G19470.1	AT1G15010.1	AT1G21520.1	AT1G17380.1	AT1G62860.1	AT1G28500.1	AT1G71690.1	AT1G50040.1	AT1G30470.1	AT1G15910.1	AT1G66000.1	AT1G56060.1	AT1G52690.1	AT1G52620.1	AT1G53885.1	AT1G31380.1	AT1G14870.1	AT1G65690.1	AT1G75550.1	ATBRXL3	AT2G16020.1	AT2G10370.1	AT2G22070.1	AT2G21820	AT2G35950.1	YLS9	AT2G22470.1	AT1G11960.1	AT1G05340.1	AT2G17660	AT1G65490.1	AT1G09950.1	AT1G22890.1	AT2G13770.1	AT1G52000.1	AT2G36820.1	AT2G28400.1	AT2G20700.1	AT2G20805.1	AT2G28305.1	AT2G32210.1	AT2G32190.1	AT2G14560.1	AT2G11120.1	AT2G18690.1	AT2G05950.1	AT2G18680.1	AT2G07110.1	AT2G47770.1	AT2G35070.1	AT2G39520.1	AT2G44260.1	
GO:0003676	0.0145711606434394	5/577	0.925054176761835	1	nucleic acid binding	AT5G57520.1	AT3G57670.1	AT3G57480.1	AT1G42630.1	AT1G51520.1	
GO:0003677	0.0469595325687081	30/577	0.308456908503946	1	DNA binding	AT4G36870.1	AT4G36990.1	AT5G67190.1	AT3G57540.1	CEJ1	AT4G28140.1	AtMYB74	DDF1	AT3G06120.1	AT2G34140.1	ATERF1	AT3G24520.1	AtMYB26	AT3G22830.1	AT3G03260.1	ATBZIP60	AT1G64380.1	AtMYB95	ATMYB122	AT1G43770.1	AtMYB47	ERF12	AT1G08170.1	AT2G04038.1	RAP2.6	AT2G18050.1	CRF5	AT2G38340.1	AT2G44430.1	AT2G41870	
GO:0003700	0.0614224915242011	47/577	0.0300981208927287	1	transcription factor activity	SCL13	AT5G13080.1	AT4G36870.1	AT4G36990.1	AT5G17490.1	AT5G67190.1	AT5G57520.1	AT5G56270.1	AT5G46350.1	AT5G05550.1	AT3G61890.1	AT3G57670.1	CEJ1	AT4G37790.1	AT4G31800.1	AT4G28140.1	ANAC072	AT4G22070.1	AtMYB74	DDF1	ANAC029	AT3G06120.1	AT2G34140.1	ATERF1	AT3G24520.1	AtMYB26	AT3G22830.1	ANAC055	AT3G03260.1	ATBZIP60	AT1G64380.1	ANAC019	AtMYB95	ATMYB122	AT1G68190.1	AtMYB47	ERF12	AT2G04038.1	AT1G60240.1	RAP2.6	ANAC042	ATHB-7	AT2G46270.1	CRF5	AT2G38340.1	AT2G38250.1	AT2G34880.1	
GO:0003723	0.0124792613431436	2/577	0.994420731052915	1	RNA binding	APUM15	AT1G03457.1	
GO:0003779	0.00176729423645676	2/577	0.271561426697196	1	actin binding	AT1G42980.1	ATFH4	
GO:0003824	0.0107119671066869	2/577	0.986170536069422	1	catalytic activity	ATMGL	AT2G19550.1	
GO:0003993	0.00162302531919498	2/577	0.240605264909426	1	acid phosphatase activity	ATPAP24	ATPAP14	
GO:0004022	0.00036067229315444	2/577	0.0174170113458653	1	alcohol dehydrogenase activity	ADH1	SAG13	
GO:0004194	0.0021279665296112	2/577	0.348344800570485	1	pepsin A activity	AT5G37540.1	AT5G10760.1	
GO:0004289	0.00205583207098031	4/577	0.0308137859744524	1	subtilase activity	AT5G58840.1	ALE1	AT1G32940.1	AT1G32960.1	
GO:0004364	0.00173122700714131	4/577	0.0175425148318712	1	glutathione transferase activity	AT1G74590.1	AT1G02940.1	AT1G02930.1	AT2G02380.1	
GO:0004497	0.00183942869508764	2/577	0.287036060860098	1	monooxygenase activity	FMO1	PAD3	
GO:0004553	0.00706917694582702	7/577	0.11611848036863	1	hydrolase activity, hydrolyzing O-glycosyl compounds	AT3G60140.1	ATCWINV1	AT3G03640.1	AT1G02310.1	AT1G02640.1	AT1G61820.3	AT1G61810.2	
GO:0004568	0.00054100843973166	2/577	0.0379532330478698	1	chitinase activity	AT2G43570.1	CRF5	
GO:0004650	0.00259684051071197	2/577	0.443595102802228	1	polygalacturonase activity	AT1G02790.1	AT2G43880.1	
GO:0004672	0.00544615162663204	7/577	0.0390389261509431	1	protein kinase activity	AT4G14350.1	WNK9	AT4G38470.1	AT1G74330.1	AT1G34420.1	ATSERK4	AP4.3A	
GO:0004674	0.00667243742335714	8/577	0.0404088039816911	1	protein serine/threonine kinase activity	AT5G01950.1	AT4G28490.1	AT1G66880.1	AT1G21240.1	AT1G74360.1	AT1G35710.1	AT2G31880.1	AT2G07040.1	
GO:0004685	0.00119021856740965	2/577	0.149982545546616	1	calcium- and calmodulin-dependent protein kinase activity	AT5G66210.1	AT1G76040.1	
GO:0004722	0.00220010098824208	3/577	0.133965929088029	1	protein serine/threonine phosphatase activity	ABI1	ATPAP24	ATPAP14	
GO:0004805	0.00054100843973166	2/577	0.0379532330478698	1	trehalose-phosphatase activity	AT4G22590.1	AT1G23870.1	
GO:0004806	0.00144268917261776	3/577	0.0502101188614526	1	triacylglycerol lipase activity	AT5G67050.1	AT5G18630.1	AT3G52430.1	
GO:0004842	0.00797085767871312	3/577	0.841267747275417	1	ubiquitin-protein ligase activity	AT5G67340.1	AT3G11840.1	AT1G60190.1	
GO:0005215	0.00962995022722355	6/577	0.482179825796509	1	transporter activity	AT5G19700.1	AT5G54860.1	AT4G39030.1	AT4G26180.1	AT1G66760.1	AT2G37900.1	
GO:0005351	0.00324605063838996	3/577	0.288550060957773	1	sugar porter activity	ATPLT5	AT1G11260.1	AT1G08920.1	
GO:0005388	0.000649210127677992	2/577	0.0530957850222937	1	calcium-transporting ATPase activity	AT3G22910.1	ACA9	
GO:0005488	0.00414773137127606	3/577	0.42980756399716	1	binding	AT5G27520.1	AT4G26180.1	AT1G76590.1	
GO:0005507	0.0041837986005915	4/577	0.222641820809944	1	copper ion binding	LAC14	AT5G20230.1	AT5G53870.1	AT4G39830.1	
GO:0005509	0.00602322729567915	7/577	0.0608267343530011	1	calcium ion binding	AT4G17615.1	AT5G39670.1	ATDGK1	AT3G47480.1	AT4G26080.1	AT2G33380.1	AT1G32250.1	
GO:0005515	0.0402870951453509	21/577	0.714479055300821	1	protein binding	AT2G26380.1	AT2G33080.1	AT4G14365.1	AT5G07150.1	AT5G01520.1	PAD4	ATEXO70B2	AT3G11010.1	AT3G25010.1	AT3G23110.1	ATPP2CA	AT1G34420.1	AT1G22510.1	AT1G04360.1	AT2G24600.1	AT2G27980.1	ATSERK4	AT1G10340.1	ATFH4	HUB1	AT2G32680.1	
GO:0005516	0.00613142898362548	5/577	0.280497054546537	1	calmodulin binding	AT5G04020.1	AT3G22910.1	ACA9	AT3G17700.1	AT1G73800.1	
GO:0005524	0.023804371348193	20/577	0.0618374963758733	1	ATP binding	AT4G14350.1	AT5G58120.1	AT5G48780.1	AT5G47050.1	AATP1	AT5G18360.1	AT5G17680.1	AT5G01950.1	AT3G50950.1	AT4G28490.1	AT3G28540.1	AT3G27730.1	AT1G74360.1	AT1G74330.1	AT1G63870.1	AT1G35710.1	AT2G31880.1	AT1G09080.1	AT2G07040.1	AP4.3A	
GO:0005525	0.00667243742335714	4/577	0.539067553609874	1	GTP binding	AtRab2B	AT4G09940.1	AT1G33960.1	AT1G60500.1	
GO:0008194	0.0036067229315444	4/577	0.155647878682107	1	UDP-glycosyltransferase activity	UGT73D1	UGT73C7	SUS3	AT3G11340.1	
GO:0008234	0.00411166414196061	3/577	0.424288505572348	1	cysteine-type peptidase activity	AT4G00690.1	AT3G22260.1	AT1G45090.1	
GO:0008237	0.000829546274255212	2/577	0.0820774166533384	1	metallopeptidase activity	AT1G44350.1	AT1G51780.1	
GO:0008270	0.0297915314145567	12/577	0.927034583721138	1	zinc ion binding	AT4G14365.1	AT5G57520.1	AT5G01520.1	AT3G57670.1	AT3G57480.1	AT1G42630.1	AT1G68190.1	AT1G22510.1	AT1G04360.1	AT2G27980.1	AT1G23730.1	HUB1	
GO:0008289	0.0036067229315444	5/577	0.0579591669040498	1	lipid binding	AT5G59320.1	AT5G59310.1	AT3G22600.1	AT2G15325.1	AT2G37870.1	
GO:0008474	0.000252470605208108	2/577	0.00847091356673259	1	palmitoyl-(protein) hydrolase activity	AT4G17470.1	AT4G17483.1	
GO:0008483	0.000685277356993436	2/577	0.0585449755546398	1	transaminase activity	AT2G24850.1	ALD1	
GO:0008565	0.00227223544687297	2/577	0.378366519819376	1	protein transporter activity	AT3G60540.1	AT1G76970.1	
GO:0008757	0.000937747962201544	2/577	0.101288475615025	1	S-adenosylmethionine-dependent methyltransferase activity	AT3G44860.1	AT3G11480.1	
GO:0009055	0.00299358003318185	3/577	0.24910523189416	1	electron carrier activity	AT1G26420.1	AT1G26390.1	AT1G26380.1	
GO:0015071	0.00277717665728919	5/577	0.0222542353528396	1	protein phosphatase type 2C activity	AT5G59220.1	AT4G26080.1	ATPP2CA	AT1G07430.1	AT2G29380.1	
GO:0015144	0.00320998340907451	3/577	0.282878053555594	1	carbohydrate transporter activity	ATPLT5	AT1G11260.1	AT1G08920.1	
GO:0015297	0.00187549592440309	3/577	0.0939103203832782	1	antiporter activity	AT4G39030.1	AT1G66760.1	AT1G61800.1	
GO:0016165	0.000252470605208108	2/577	0.00847091356673259	1	lipoxygenase activity	AT1G72520.1	AT1G17420.1	
GO:0016216	0.000288537834523552	2/577	0.0111397396264591	1	isopenicillin-N synthase activity	AT5G05600.1	AT3G55970.1	
GO:0016298	0.0018033614657722	2/577	0.279301808826527	1	lipase activity	PLP2	PAD4	
GO:0016491	0.00865613503570656	3/577	0.878624429199652	1	oxidoreductase activity	AT5G28310.1	BAN	AT2G29350.1	
GO:0016563	0.0027050421986583	4/577	0.0712226689184732	1	transcriptional activator activity	ATHB-12	RD26	ATERF1	ATHB-7	
GO:0016706	0.00183942869508764	3/577	0.0898126340078737	1	oxidoreductase activity, acting on paired donors, with incorporation or reduction of molecular oxygen, 2-oxoglutarate as one donor, and incorporation of one atom each of oxygen into both donors	AT5G24530.1	AT4G10500.1	AT3G13610.1	
GO:0016740	0.00840366443049845	9/577	0.0559336976307556	1	transferase activity	AT1G57650.1	AT5G66890.1	AT5G58120.1	AT5G18360.1	AT5G17680.1	AT4G24000.1	AT3G29670.1	AT1G63870.1	AT2G34980.1	
GO:0016757	0.0121546562793046	10/577	0.167456852695805	1	transferase activity, transferring glycosyl groups	AT5G54010.1	ATGOLS5	UGT73C7	ATGOLS6	AT4G24000.1	SUS3	AT3G11420.1	AT1G23870.1	AT1G70290.1	AT2G18700.1	
GO:0016758	0.0023804371348193	2/577	0.40049905817641	1	transferase activity, transferring hexosyl groups	ATGOLS5	ATGOLS6	
GO:0016787	0.00584289114910193	2/577	0.853542010392829	1	hydrolase activity	ATNUDT6	AT2G39400.1	
GO:0016798	0.0014787564019332	2/577	0.209835415026339	1	hydrolase activity, acting on glycosyl bonds	XET	AT2G14620.1	
GO:0016829	0.00220010098824208	2/577	0.363422781605025	1	lyase activity	AT4G20210.1	AT1G61120.1	
GO:0016887	0.00483300872826949	4/577	0.30490522881307	1	ATPase activity	AATP1	AT3G28510.1	AT3G28540.1	AT1G64110.1	
GO:0017111	0.00259684051071197	3/577	0.189232010491323	1	nucleoside-triphosphatase activity	AT5G58120.1	AT5G18360.1	AT1G63870.1	
GO:0030145	0.00111808410877876	2/577	0.135615428327639	1	manganese ion binding	AT4G14630.1	AT1G09560.1	
GO:0030508	0.00288537834523552	4/577	0.0856671744665091	1	thiol-disulfide exchange intermediate activity	AT3G28850.1	ATH8	ATH5	AT1G28480	
GO:0045543	0.000252470605208108	2/577	0.00847091356673259	1	gibberellin 2-beta-dioxygenase activity	ATGA2OX8	AT1G30040.2	
GO:0045735	0.00234436990550386	3/577	0.153375070104084	1	nutrient reservoir activity	PLP2	AT4G14630.1	AT1G09560.1	

Line RNAi-B1:
2-Fold Upregulated Biological Process
GMRG_Term	Pop_frac	Study_frac	Raw_es	e-score	Description	Contributing_genes
GO:0006952	0.0133591269117057	16/293	2.4254467539845e-06	0.000244970122152434	defense response	AT2G26380.1	AT1G57630.1	AT5G27310.1	AT5G66890.1	AT5G48780.1	AT5G18360.1	PBS3	AT3G11010.1	AT3G25010.1	AT3G11480.1	AT1G63870.1	AT1G17420.1	AT1G47370.1	AT1G65390.2	AT2G32140.1	AT2G32680.1	
GO:0051707	0.00229952184545753	6/293	5.79042439886709e-05	0.00584832864285576	response to other organism	UGT73C7	FMO1	AT3G11480.1	AT2G43570.1	ATNUDT6	YLS9	
GO:0009414	0.00335803190130306	7/293	6.00571286424952e-05	0.00606576999289202	response to water deprivation	RAB18	RD29B	ANAC072	RD26	ANAC019	ATGSTF6	ATHB-7	
GO:0009737	0.00587655582728036	9/293	6.25597482505391e-05	0.00631853457330445	response to abscisic acid stimulus	RAB18	LTP3	LTP4	AT5G59220.1	RD29B	ATHB-12	RD26	AtMYB74	ATHB-7	
GO:0009611	0.00299302843377012	6/293	0.00025188832884676	0.0254407212135227	response to wounding	ATBCB	ATTPS12	AT3G11480.1	AT1G17420.1	TAT3	AT2G06050.1	
GO:0010120	0.000109501040259882	2/293	0.000339543268505424	0.0342938701190479	camalexin biosynthetic process	CYP79B2	PAD3	
GO:0019748	0.000182501733766471	2/293	0.00111585826998631	0.112701685268617	secondary metabolic process	AT4G10500.1	AT3G13610.1	
GO:0009695	0.000912508668832354	3/293	0.0023391490087053	0.236254049879236	jasmonic acid biosynthetic process	AT1G17420.1	AT2G06050.1	OPR3	
GO:0009738	0.00131401248311859	3/293	0.00666011429894175	0.672671544193117	abscisic acid mediated signaling	RD29B	AT1G69260.1	ATHB-7	
GO:0009617	0.00149651421688506	3/293	0.00956199348020979	0.965761341501189	response to bacterium	ELI3-2	AT4G09940.1	AIG1	
GO:0005975	0.01241011789612	2/293	0.88073892924864	1	carbohydrate metabolic process	AT1G02790.1	AT2G14620.1	
GO:0006118	0.0193451837792459	12/293	0.0122803019739434	1	electron transport	AT5G20230.1	FMO1	AT3G20960.1	AOX1D	AT1G26420.1	AT1G26390.1	AT1G26380.1	AT2G27690.1	CYP710A1	AT2G45570.1	AT2G30750.1	AT2G30770.1	
GO:0006350	0.00255502427273059	2/293	0.172266642922465	1	transcription	AT5G27310.1	AT2G25640.1	
GO:0006355	0.0337628207467971	13/293	0.193906692815394	1	regulation of transcription, DNA-dependent	AT5G13080.1	AT5G67190.1	AT3G61890.1	AT4G31800.1	AtMYB74	AT3G24520.1	AtMYB26	AT3G03260.1	AT1G64380.1	AtMYB47	AT2G04038.1	RAP2.6	AT2G46680.1	
GO:0006468	0.0336898200532905	15/293	0.0723537788551332	1	protein amino acid phosphorylation	WNK9	AT5G38260.1	AT5G07150.1	AT4G23140.1	AT4G23150.1	AT4G04490.1	AT4G04500.1	AT1G21240.1	AT1G72540.1	AT1G74490.1	AT1G74360.1	AT1G35710.1	AT2G25090.1	AT1G70130.1	AT2G30730.1	
GO:0006508	0.0155856480636566	6/293	0.307473339899247	1	proteolysis	AT5G58840.1	SCPL3	AT1G62340.1	AT1G45090.1	AT1G32940.1	AT1G32960.1	
GO:0006812	0.00332153155454977	3/293	0.0741406639216751	1	cation transport	AT5G22900.1	AT3G58060.1	AT3G22910.1	
GO:0006855	0.00204401941818447	2/293	0.120682956674046	1	multidrug transport	AT5G19700.1	PDR12	
GO:0006869	0.00365003467532942	3/293	0.0921875066226536	1	lipid transport	LTP4	AT3G22600.1	AT2G15325.1	
GO:0006950	0.00288352739351024	2/293	0.20702545117845	1	response to stress	RAB18	ATGSTF6	
GO:0006979	0.00565755374676059	4/293	0.0853591920481068	1	response to oxidative stress	ATBCB	ATGSTF6	AT1G08830.1	CSD1	
GO:0007165	0.00865058218053072	7/293	0.0142085515995711	1	signal transduction	AT2G26380.1	AT2G33080.1	AT3G11010.1	AT3G25010.1	AT2G25090.1	AT2G37670.1	AT2G32680.1	
GO:0007169	0.00474504507792824	2/293	0.405853150525941	1	transmembrane receptor protein tyrosine kinase signaling pathway	AT1G74360.1	AT1G35710.1	
GO:0007275	0.00507354819870789	2/293	0.438951023176692	1	multicellular organismal development	ANAC072	ANAC019	
GO:0007568	0.00153301456363835	2/293	0.0742224012970852	1	aging	AT3G60140.1	SAG13	
GO:0008150	0.393218235573238	86/293	0.99986227305732	1	biological_process	ARD	AT5G12340.1	AT4G14630.1	AT3G44860.1	AT1G51920.1	AT5G14830.1	AT5G33200.1	AT5G26070.1	AT5G61110.1	AT5G61260.1	AT5G60350.1	AT5G50360.1	AT5G49250.1	AT5G47150.1	AT5G46810.1	AT5G45630.1	AT5G39670.1	AT5G38900.1	AT5G35510.1	AT5G13200.1	AT5G13220.1	AT3G52830.1	AT3G47480.1	AT3G45500.1	AT3G42680.1	AT4G40020.1	AT4G39670.1	AT4G33390.1	AT4G31960.1	AT4G31260.1	AT4G13320.1	AT4G07340.1	AT4G04990.1	AT4G00700.1	AT3G29575.1	AT1G32030.1	AT2G33520.1	AT1G07060.1	AT1G16950.1	AT1G16850	AT1G42630.1	AT3G28270.1	AT3G32200.1	AT2G45760.1	AT2G25780.1	AT3G16330.1	AT3G21520.1	AT3G19610.1	AT1G55050.1	AT3G16930.1	AT3G25440.1	AT3G14395.1	AT3G04370.1	AT3G09590.1	AT3G10460.1	AT3G09130.1	AT3G01175.1	AT1G42710.1	AT1G51520.1	AT1G19470.1	AT1G07290.1	AT1G62860.1	AT1G28500.1	AT1G50040.1	AT1G66000.1	AT1G56060.1	AT1G68620.1	AT1G49450.1	AT1G31380.1	AT1G14870.1	AT1G65690.1	AT1G75550.1	AT2G16020.1	AT2G10370.1	AT1G10340.1	AT1G05340.1	AT1G09950.1	AT2G13770.1	AT2G36820.1	AT2G20805.1	AT2G18690.1	AT2G05950.1	AT2G07110.1	AT2G47770.1	AT2G35070.1	AT2G39520.1	
GO:0008152	0.0190166806584663	5/293	0.657165689825978	1	metabolic process	AT5G54010.1	UGT73D1	AT3G22910.1	AT2G18700.1	AT2G39030.1	
GO:0009058	0.00368653502208271	2/293	0.293900230527751	1	biosynthetic process	AT2G24850.1	ALD1	
GO:0009407	0.00167901595065153	3/293	0.0130953737731922	1	toxin catabolic process	ATGSTU10	ATGSTF6	ATGSTZ2	
GO:0009626	0.000766507281819177	2/293	0.0209362631356101	1	hypersensitive response	AT4G37990.1	FMO1	
GO:0009651	0.00511004854546118	4/293	0.0638022930284877	1	response to salt stress	RD29B	ATHB-12	AtMYB74	AtMYB47	
GO:0009723	0.00335803190130306	2/293	0.25826720618853	1	response to ethylene stimulus	AtMYB74	PDR12	
GO:0009733	0.00857758148702413	4/293	0.244227670190813	1	response to auxin stimulus	GH3.3	AT5G13320.1	AT3G51200.1	AT4G12410.1	
GO:0009739	0.00262802496623718	2/293	0.179910773945197	1	response to gibberellic acid stimulus	RGL3	AtMYB26	
GO:0009751	0.00361353432857612	3/293	0.0900992612676372	1	response to salicylic acid stimulus	WRKY18	WAK1	PDR12	
GO:0009753	0.00401503814286236	4/293	0.030636070283073	1	response to jasmonic acid stimulus	AtMYB74	AtMYB47	PDR12	TAT3	
GO:0009793	0.00905208599481695	4/293	0.274637913510455	1	embryonic development (sensu Magnoliophyta)	ATS3	AT5G06760.1	AT3G53040.1	AT1G52690.1	
GO:0016051	0.00171551629740483	2/293	0.0900544480820375	1	carbohydrate biosynthetic process	ATGOLS5	ATGOLS6	
GO:0045449	0.0213527028506771	6/293	0.597677201378903	1	regulation of transcription	AT5G05550.1	AT3G57670.1	AT3G06120.1	ATMYB122	AT1G60240.1	AT2G38250.1	

Line RNAi-B1:
2-Fold Upregulated Cellular Component
GMRG_Term	Pop_frac	Study_frac	Raw_es	e-score	Description	Contributing_genes
GO:0012505	0.154239170677527	55/282	0.0370788845416037	0.889893228998488	endomembrane system	AT2G26380.1	AT2G33080.1	LAC14	AT5G19810.1	AT1G51920.1	AT5G26070.1	AT5G59310.1	AT5G58840.1	AT5G54010.1	AT5G39870.1	AT5G38260.1	AT5G07150.1	AT3G60140.1	AT3G57010.1	UGT73D1	AT3G52830.1	AT3G47480.1	AT4G39830.1	AT4G23140.1	AT4G23150.1	APUM15	AT4G04990.1	AT4G04490.1	AT4G04500.1	FMO1	AT1G58330.1	AT1G16950.1	AT1G16850	AT3G25010.1	AT2G15325.1	AT3G11000.1	AT3G04370.1	AT3G10460.1	AT1G35230.1	AT1G42980.1	AT1G76470.1	SCPL3	AT2G43570.1	AT1G62340.1	AT1G26420.1	AT1G26390.1	AT1G26380.1	AT1G32940.1	AT1G35710.1	AT1G02790.1	AT1G75550.1	AT1G09950.1	AT1G70130.1	AT2G27690.1	AT2G14620.1	CYP710A1	AT2G32680.1	AT2G45570.1	AT2G30750.1	AT2G30770.1	
GO:0005575	0.328619029988893	100/282	0.191578797706541	1	cellular_component	ARD	AT3G44860.1	AT5G33200.1	WNK9	AT5G27310.1	RAB18	ARR6	AT5G61110.1	AT5G61260.1	AT5G60350.1	AT5G52760.1	RD29B	AT5G49250.1	AT5G47150.1	AT5G46810.1	AT5G45630.1	AT5G39670.1	AT5G38900.1	AT5G35510.1	ATGOLS5	AT5G13200.1	AT5G13320.1	AT5G13220.1	AT5G06760.1	AT5G05550.1	AT3G60420.1	AT3G55970.1	UGT73C7	AT3G51200.1	AT3G45500.1	AT3G42680.1	AT4G40020.1	AT4G39670.1	ELI3-2	AT4G33390.1	AT4G31960.1	ATGOLS6	ATGA2OX8	ATTPS12	AT4G13320.1	AT4G07340.1	SUS3	CBL5	AT4G00700.1	AT3G29575.1	AT1G32030.1	AT2G33520.1	AT1G66860.1	AT3G11010.1	AT1G42630.1	AT3G28270.1	AT3G28240.1	AT3G13610.1	AT3G32200.1	AT3G20960.1	AT2G45760.1	AT2G25780.1	AT1G61320.1	AT2G16290.1	AT3G16330.1	AT3G21520.1	AT3G19610.1	AT3G16930.1	AT3G14395.1	AT3G09130.1	AT3G11480.1	AT3G01175.1	ACS2	AT1G42710.1	ANAC019	AT1G74490.1	AT1G51520.1	AT1G19470.1	AT1G07290.1	AT1G62860.1	AT1G28500.1	AT1G66000.1	AT1G56060.1	AT1G52690.1	AT1G68620.1	AT1G49450.1	AT1G31380.1	AT1G14870.1	AT1G23320.1	AT2G16020.1	AT2G10370.1	AT2G22070.1	TAT3	AT1G60240.1	AT1G10340.1	AT1G61120.1	AT2G13770.1	AT2G36820.1	AT2G20805.1	AT2G18690.1	AT2G05950.1	AT2G39030.1	AT2G07110.1	AT2G44260.1	AT2G30730.1	
GO:0005576	0.00307293594964828	3/282	0.0562479261735192	1	extracellular region	GLP9	AT3G09590.1	AT2G18660.1	
GO:0005634	0.0713069233617179	22/282	0.362168510153438	1	nucleus	AT5G13080.1	AT5G17490.1	AT5G67190.1	AT3G61890.1	WRKY18	AT4G27410.1	AtMYB74	DDF1	AT3G06120.1	AT3G24520.1	AtMYB26	AT3G03260.1	AT1G64380.1	AT1G69260.1	ATMYB122	AtMYB47	AT1G08170.1	AT1G14750.1	AT2G04038.1	RAP2.6	AT2G46680.1	AT2G38250.1	
GO:0005737	0.0154017030729359	6/282	0.269099632510934	1	cytoplasm	ATGSTU10	AtMYB47	ATGSTF6	AT2G22470.1	AT1G08830.1	ATGSTZ2	
GO:0005739	0.110366530914476	17/282	0.998690159716238	1	mitochondrion	AT5G12340.1	AT5G19950.1	AT5G50360.1	AT3G61930.1	AT4G31260.1	AT4G12410.1	SUS3	AT1G07060.1	AT3G06120.1	AT1G74360.1	AOX1D	AT1G47370.1	AT1G02930.1	AT2G18700.1	AT2G35070.1	HUB1	AT2G39520.1	
GO:0005829	0.00562754535357275	4/282	0.0754701755282874	1	cytosol	AT1G21110.1	ATMGL	ATNUDT6	CSD1	
GO:0005886	0.00573861532765642	4/282	0.0797778738920189	1	plasma membrane	GLP9	AT1G21240.1	WAK1	PDR12	
GO:0009505	0.00655312847093669	3/282	0.281895601123341	1	cell wall (sensu Magnoliophyta)	AT2G45220.1	WAK1	AT1G32960.1	
GO:0009507	0.121066271751203	23/282	0.987264217851776	1	chloroplast	AT5G59220.1	AT5G48780.1	AT5G18360.1	AT3G57670.1	CYP79B2	AT4G10500.1	AT3G25440.1	AT1G72540.1	AT1G63870.1	AT1G17420.1	AT1G50040.1	AT1G14750.1	AT1G65690.1	YLS9	HEMA3	AT1G65390.2	AT1G60190.1	AT1G61800.1	AT1G05340.1	AT2G06050.1	ALD1	AT2G32140.1	AT2G38240.1	
GO:0016020	0.0455757126990004	10/282	0.831774202224324	1	membrane	AT5G19700.1	AT1G57630.1	AT5G48780.1	AT5G18360.1	AT3G58060.1	AT3G22910.1	AT1G63870.1	AT1G47370.1	AT1G65390.2	AT2G32140.1	
GO:0016021	0.0129211403184006	3/282	0.708273662128726	1	integral to membrane	AT5G22900.1	AT1G61800.1	AT2G47770.1	
GO:0031225	0.0088115512773047	4/282	0.23811186358325	1	anchored to membrane	AT5G20230.1	AT5G07190.1	AT3G22600.1	AT2G22470.1	

Line RNAi-B1:
2-Fold Upregulated Molecular Function
GMRG_Term	Pop_frac	Study_frac	Raw_es	e-score	Description	Contributing_genes
GO:0004888	0.00465267258169227	7/288	0.000412198439273028	0.0391588517309376	transmembrane receptor activity	AT1G57630.1	AT5G48780.1	AT5G18360.1	AT1G63870.1	AT1G47370.1	AT1G65390.2	AT2G32140.1	
GO:0045543	0.000252470605208108	2/288	0.00218159775879426	0.207251787085455	gibberellin 2-beta-dioxygenase activity	ATGA2OX8	AT1G30040.2	
GO:0004289	0.00205583207098031	4/288	0.00292298995348198	0.277684045580788	subtilase activity	AT5G58840.1	ALE1	AT1G32940.1	AT1G32960.1	
GO:0019825	0.00847579888912934	8/288	0.00331934549092329	0.315337821637713	oxygen binding	AT4G39950.1	AT3G20960.1	AT3G26830.1	AT2G27690.1	CYP710A1	AT2G45570.1	AT2G30750.1	AT2G30770.1	
GO:0000156	0.00144268917261776	2/288	0.0647926531512882	1	two-component response regulator activity	ARR6	AT5G62920.1	
GO:0000166	0.00858400057707567	3/288	0.45018553486029	1	nucleotide binding	AT5G18360.1	AT1G63870.1	AT1G49450.1	
GO:0003674	0.356452427324533	89/288	0.961176470777718	1	molecular_function	AT5G12340.1	AT1G51920.1	AT5G14830.1	AT5G33200.1	AT5G27310.1	AT5G26070.1	RAB18	AT5G61110.1	AT5G61260.1	AT5G60350.1	RD29B	AT5G50360.1	AT5G49250.1	AT5G47150.1	AT5G46810.1	AT5G45630.1	AT5G35510.1	AT5G13200.1	AT5G13320.1	AT5G13220.1	ATS3	AT5G06760.1	AT3G61930.1	AT3G52830.1	AT3G51200.1	AT3G45500.1	AT3G42680.1	AT4G40020.1	AT4G39670.1	AT4G33390.1	AT4G31960.1	AT4G31260.1	AT4G13320.1	AT4G12410.1	AT4G07340.1	AT4G04990.1	SUS3	AT4G00700.1	AT3G29575.1	AT1G32030.1	AT2G33520.1	AT1G07060.1	AT1G16950.1	AT1G16850	AT3G28270.1	AT3G32200.1	AT2G45760.1	AT2G25780.1	AT3G16330.1	AT3G21520.1	AT3G19610.1	AT3G16930.1	AT3G13950.1	AT3G14395.1	AT3G09590.1	AT3G10460.1	AT3G09130.1	AT3G01175.1	AT1G35230.1	AT1G42710.1	AT1G19470.1	AT1G62860.1	AT1G28500.1	AT1G50040.1	AT1G66000.1	AT1G56060.1	AT1G52690.1	AT1G31380.1	AT1G14870.1	AT1G65690.1	AT1G75550.1	AT2G16020.1	AT2G10370.1	AT2G22070.1	YLS9	AT2G22470.1	AT1G05340.1	AT1G09950.1	AT2G13770.1	AT2G36820.1	AT2G20805.1	AT2G11120.1	AT2G18690.1	AT2G05950.1	AT2G07110.1	AT2G47770.1	AT2G35070.1	AT2G39520.1	AT2G44260.1	
GO:0003676	0.0145711606434394	3/288	0.792941903078008	1	nucleic acid binding	AT3G57670.1	AT1G42630.1	AT1G51520.1	
GO:0003677	0.0469595325687081	13/288	0.597895876530263	1	DNA binding	AT5G67190.1	AtMYB74	DDF1	AT3G06120.1	AT3G24520.1	AtMYB26	AT3G03260.1	AT1G64380.1	ATMYB122	AtMYB47	AT1G08170.1	AT2G04038.1	RAP2.6	
GO:0003700	0.0614224915242011	23/288	0.119835110499092	1	transcription factor activity	AT5G13080.1	AT5G17490.1	AT5G67190.1	AT5G05550.1	AT3G61890.1	AT3G57670.1	AT4G31800.1	ANAC072	AtMYB74	DDF1	AT3G06120.1	AT3G24520.1	AtMYB26	AT3G03260.1	AT1G64380.1	ANAC019	ATMYB122	AtMYB47	AT2G04038.1	AT1G60240.1	RAP2.6	ATHB-7	AT2G38250.1	
GO:0003824	0.0107119671066869	2/288	0.816307140428379	1	catalytic activity	ATMGL	AT2G19550.1	
GO:0004364	0.00173122700714131	3/288	0.0135952010619475	1	glutathione transferase activity	AT1G74590.1	AT1G02930.1	AT2G02380.1	
GO:0004497	0.00183942869508764	2/288	0.0984472967400837	1	monooxygenase activity	FMO1	PAD3	
GO:0004674	0.00667243742335714	3/288	0.301935634606852	1	protein serine/threonine kinase activity	AT1G21240.1	AT1G74360.1	AT1G35710.1	
GO:0005388	0.000649210127677992	2/288	0.0147420646387884	1	calcium-transporting ATPase activity	AT3G22910.1	ACA9	
GO:0005506	0.00126235302604054	2/288	0.0511070653910831	1	iron ion binding	AT3G55970.1	AT1G17420.1	
GO:0005507	0.0041837986005915	3/288	0.120308846347506	1	copper ion binding	LAC14	AT5G20230.1	AT4G39830.1	
GO:0005509	0.00602322729567915	2/288	0.51929820529479	1	calcium ion binding	AT5G39670.1	AT3G47480.1	
GO:0005515	0.0402870951453509	9/288	0.824063153943434	1	protein binding	AT2G26380.1	AT2G33080.1	AT4G14365.1	AT5G07150.1	AT3G11010.1	AT3G25010.1	AT1G10340.1	HUB1	AT2G32680.1	
GO:0005516	0.00613142898362548	2/288	0.528839278600793	1	calmodulin binding	AT3G22910.1	ACA9	
GO:0005524	0.023804371348193	9/288	0.249732749774826	1	ATP binding	AT5G48780.1	AATP1	AT5G18360.1	AT3G28540.1	AT3G27730.1	AT1G74360.1	AT1G63870.1	AT1G35710.1	AT1G09080.1	
GO:0005525	0.00667243742335714	2/288	0.574591424251489	1	GTP binding	AT4G09940.1	AT1G33960.1	
GO:0008194	0.0036067229315444	3/288	0.0862659663445288	1	UDP-glycosyltransferase activity	UGT73D1	UGT73C7	SUS3	
GO:0008270	0.0297915314145567	4/288	0.973697623469645	1	zinc ion binding	AT4G14365.1	AT3G57670.1	AT1G42630.1	HUB1	
GO:0008289	0.0036067229315444	4/288	0.0205512882532143	1	lipid binding	AT5G59320.1	AT5G59310.1	AT3G22600.1	AT2G15325.1	
GO:0008483	0.000685277356993436	2/288	0.0163646496039138	1	transaminase activity	AT2G24850.1	ALD1	
GO:0008757	0.000937747962201544	2/288	0.0296600955135888	1	S-adenosylmethionine-dependent methyltransferase activity	AT3G44860.1	AT3G11480.1	
GO:0009055	0.00299358003318185	3/288	0.055567127880839	1	electron carrier activity	AT1G26420.1	AT1G26390.1	AT1G26380.1	
GO:0015071	0.00277717665728919	3/288	0.0462552652412265	1	protein phosphatase type 2C activity	AT5G59220.1	AT1G07430.1	AT2G29380.1	
GO:0016301	0.0332539854288394	16/288	0.0323099891144411	1	kinase activity	AT5G28080.1	AT5G38260.1	AT4G23140.1	AT4G23150.1	AT4G04490.1	AT4G04500.1	AT3G11010.1	AT3G25010.1	AT1G21240.1	AT1G21250.1	AT1G72540.1	AT1G74490.1	AT2G25090.1	AT1G70130.1	AT2G32680.1	AT2G30730.1	
GO:0016563	0.0027050421986583	3/288	0.043338923260197	1	transcriptional activator activity	ATHB-12	RD26	ATHB-7	
GO:0016706	0.00183942869508764	2/288	0.0984472967400837	1	oxidoreductase activity, acting on paired donors, with incorporation or reduction of molecular oxygen, 2-oxoglutarate as one donor, and incorporation of one atom each of oxygen into both donors	AT4G10500.1	AT3G13610.1	
GO:0016740	0.00840366443049845	3/288	0.436597360996016	1	transferase activity	AT5G66890.1	AT5G18360.1	AT1G63870.1	
GO:0016757	0.0121546562793046	6/288	0.140195933098938	1	transferase activity, transferring glycosyl groups	AT5G54010.1	ATGOLS5	UGT73C7	ATGOLS6	SUS3	AT2G18700.1	
GO:0016758	0.0023804371348193	2/288	0.150096038589328	1	transferase activity, transferring hexosyl groups	ATGOLS5	ATGOLS6	
GO:0016887	0.00483300872826949	3/288	0.163417927101935	1	ATPase activity	AATP1	AT3G28510.1	AT3G28540.1	
GO:0017111	0.00259684051071197	2/288	0.172018242850466	1	nucleoside-triphosphatase activity	AT5G18360.1	AT1G63870.1	
GO:0046872	0.00353458847291351	3/288	0.0823427785188203	1	metal ion binding	ARD	AT4G14630.1	AT5G52760.1	

Line RNAi-C1:
1.5-Fold Downregulated Biological Process
GMRG_Term	Pop_frac	Study_frac	Raw_es	e-score	Description	Contributing_genes
GO:0009646	0.000146001387013177	3/370	9.67583924248205e-06	0.0015094309218272	response to absence of light	ATBCB	TCH2	TCH3	
GO:0009612	0.000255502427273059	3/370	8.21403407430326e-05	0.0128138931559131	response to mechanical stimulus	TCH2	ACS6	TCH3	
GO:0009631	0.000657006241559295	4/370	8.62160696004307e-05	0.0134497068576672	cold acclimation	RAB18	CBF1	CBF2	COR413-PM1	
GO:0009733	0.00857758148702413	12/370	9.28584423499854e-05	0.0144859170065977	response to auxin stimulus	TCH2	AT4G38860.1	ACS6	AT4G11280.1	AT3G09870.1	AIR12	AT3G03840.1	AT1G29500.1	AT1G29510.1	AT2G28085.1	PID	AUX1	
GO:0009828	0.00131401248311859	5/370	0.000116825799926252	0.0182248247884953	cell wall loosening (sensu Magnoliophyta)	AT2G40610.1	AT1G69530.1	AT3G29030.1	AT1G20190.1	AT2G37640.1	
GO:0030497	0.000292002774026353	3/370	0.000130107448145667	0.020296761910724	fatty acid elongation	AT4G34250.1	AT2G15090.1	AT2G46720.1	
GO:0006949	0.000365003467532942	3/370	0.000273246989515491	0.0426265303644166	syncytium formation	ATEXPA8	ATEXPA1	ATEXPA3	
GO:0009831	0.000912508668832354	4/370	0.000330770741968858	0.0516002357471418	cell wall modification during multidimensional cell growth (sensu Magnoliophyta)	AT2G40610.1	AT3G29030.1	AT1G20190.1	AT2G37640.1	
GO:0009961	0.000109501040259882	2/370	0.000540819540418422	0.0843678483052739	response to 1-aminocyclopropane-1-carboxylic acid	RAB18	TCH2	
GO:0009409	0.00507354819870789	8/370	0.000622580430740484	0.0971225471955155	response to cold	AT5G57560.1	TCH2	AT4G34150.1	AT4G25490.1	CBF1	CBF2	RCI2B	STZ	
GO:0005975	0.01241011789612	13/370	0.000796665002869519	0.124279740447645	carbohydrate metabolic process	AT4G16260.1	AT5G65730.1	AT5G41870.1	AT5G01930.1	AT3G47010.1	AT4G02290.1	AT1G58370.1	AT1G64390.1	AT1G70500.1	AT1G10640.1	AT1G60590.1	ATFUC1	AT2G32860.1	
GO:0000038	0.000547505201299412	3/370	0.000985340600952915	0.153713133748655	very-long-chain fatty acid metabolic process	AT4G34250.1	AT2G15090.1	AT2G46720.1	
GO:0009864	0.000146001387013177	2/370	0.00107196324159416	0.167226265688689	induced systemic resistance, jasmonic acid mediated signaling pathway	WRKY70	ATERF-4	
GO:0050832	0.00131401248311859	4/370	0.00137035498550611	0.213775377738953	defense response to fungus	WRKY70	ATHCHIB	WRKY40	AT2G37130.1	
GO:0009414	0.00335803190130306	6/370	0.00156637378292361	0.244354310136083	response to water deprivation	ATDR4	RAB18	CYP707A3	AT4G25490.1	STZ	RD28	
GO:0006863	0.000693506588312589	3/370	0.00201610049458045	0.314511677154549	purine transport	ATPUP18	ATPUP14	ATPUP4	
GO:0006629	0.00613205825455342	8/370	0.0021007450794434	0.32771623239317	lipid metabolic process	PLP2	AT5G45950.1	AT5G18430.1	ATLTL1	AT3G16370.1	AT1G29660.1	AT1G33811.1	AT2G04570.1	
GO:0009081	0.000219002080519765	2/370	0.0026322549986559	0.410631779790321	branched chain family amino acid metabolic process	ATBCAT-5	AT1G10060.2	
GO:0009407	0.00167901595065153	4/370	0.00341541588183523	0.532804877566296	toxin catabolic process	ATGSTF4	ATGSTU26	ATGSTU1	ATGSTF3	
GO:0009826	0.00284702704675694	5/370	0.00412399675531864	0.643343493829708	unidimensional cell growth	AT2G40610.1	AT1G69530.1	AT3G29030.1	AT1G20190.1	AT2G37640.1	
GO:0048765	0.000328503120779647	2/370	0.00615012496864833	0.95941949510914	root hair cell differentiation	MRH2	AUX1	
GO:0009664	0.00102200970909224	3/370	0.00623141105817501	0.972100125075302	cell wall organization and biogenesis (sensu Magnoliophyta)	TCH4	ATPRP2	AT1G23720.1	
GO:0042742	0.00102200970909224	3/370	0.00623141105817501	0.972100125075302	defense response to bacterium	NHL3	WRKY70	WRKY40	
GO:0006118	0.0193451837792459	11/370	0.106519520223505	1	electron transport	AT5G20230.1	AT5G15490.1	AT5G44400.1	AT3G62950.1	AT3G20570.1	AT3G10570.1	AT1G72230.1	AT1G64640.1	AT1G13100.1	AT2G34790.1	AT2G45560.1	
GO:0006281	0.0025185239259773	3/370	0.066724067486722	1	DNA repair	AT5G44680.1	AT1G75090.1	ROS1	
GO:0006355	0.0337628207467971	13/370	0.481459985930588	1	regulation of transcription, DNA-dependent	AT5G61600.1	AT3G52100.1	BT5	AT4G34410	AT4G01250.1	ATERF-4	AT2G40750.1	RAP2.8	AT1G79840.1	ERF11	AT1G80840.1	AT1G74930.1	AT2G44745.1	
GO:0006457	0.00759207212468518	4/370	0.30961078518137	1	protein folding	AT5G56000.1	AT-HSP17.6A	AT4G39710.1	AT2G17880.1	
GO:0006468	0.0336898200532905	5/370	0.995264284450328	1	protein amino acid phosphorylation	AT5G25440.1	AT4G29050.1	AT1G48210.1	AT1G24030.1	AT2G05940.1	
GO:0006508	0.0155856480636566	10/370	0.0659285055610341	1	proteolysis	AT5G04200.1	AT5G10760.1	AT4G35350.1	AT4G21650.1	AT4G04460.1	AT4G00230.1	AT1G20850.1	AT2G15190.1	AT1G04110.1	AT2G28030.1	
GO:0006810	0.0122276161623535	6/370	0.300130956273724	1	transport	TIP2;2	PIP2F	AT4G24570.1	AT4G13510.1	AT1G08900.1	AT2G37180.1	
GO:0006812	0.00332153155454977	2/370	0.348502696414917	1	cation transport	AT1G16310.1	ZIP7	
GO:0006855	0.00204401941818447	2/370	0.17489671413896	1	multidrug transport	AT4G29140.1	AT1G61890.1	
GO:0006865	0.00197101872467788	3/370	0.0365299203064374	1	amino acid transport	AT5G01240.1	AT1G24400.1	AT2G38120.1	
GO:0006869	0.00365003467532942	2/370	0.392014290572463	1	lipid transport	AT3G53980.1	AT3G43720.1	
GO:0006950	0.00288352739351024	2/370	0.289026905186024	1	response to stress	RAB18	AT2G38210.1	
GO:0006952	0.0133591269117057	10/370	0.0279325414482488	1	defense response	AT1G45616.1	PDF1.2	AT1G66090.1	AT1G66100.1	AT3G13650.1	PDF1.2b	AT3G23110.1	AT3G20820.1	AT3G04210.1	AT1G72930.1	
GO:0006979	0.00565755374676059	4/370	0.158428989508868	1	response to oxidative stress	ATBCB	AT5G51890.1	AT4G26010.1	AT3G42570.1	
GO:0007155	0.00105851005584553	2/370	0.0581330186147235	1	cell adhesion	AT5G03170.1	AT3G52370.1	
GO:0007165	0.00865058218053072	6/370	0.10319559532858	1	signal transduction	AT1G45616.1	AT5G12940.1	AT3G12610.1	AT3G23110.1	AT3G20820.1	AT1G03440.1	
GO:0007275	0.00507354819870789	2/370	0.562089196537896	1	multicellular organismal development	ANAC061	ANAC030	
GO:0008150	0.393218235573238	102/370	0.999999288464026	1	biological_process	AT4G16880.1	AT4G14530.1	AT1G56660.1	ATNUDT21	AT1G35180.1	AT1G32100.1	SIB1	AT5G15780.1	AT5G25840.1	AT5G25460.1	AT5G25260.1	AT5G65840.1	ATVEX1	AT5G62210.1	AT5G62360.1	AACT1	AT5G56980.1	AT5G44550.1	AT5G41810.1	AT5G23660.1	AT5G19240.1	AGP25	AT5G12930.1	AT5G11420.1	AT5G07080.1	IQD2	AT5G03350.1	AT5G03080.1	AT5G01790.1	AT3G62820.1	AT3G62160.1	AT3G62020.1	AT3G58200.1	AT3G54200.1	AT3G49720.1	AT3G48720.1	AT3G48650.1	AT3G42310.1	AT4G39840.1	AT4G38080.1	AT4G35320.1	AT4G32020.1	AT4G32030.1	AT4G27652.1	AT4G27657.1	AT4G25260.1	AT4G18425.1	AT4G13840.1	AT4G04840.1	AT4G03153.1	AT4G00080.1	AT4G00300.1	AT1G22330.1	AT1G66500.1	AT14A	AT3G22240.1	AT3G13720.1	AT3G26450.1	AT3G20590.1	AT1G27100.1	AT3G26960.1	AT3G23190.1	AT3G16670.1	AT3G06070.1	AT3G04640.1	AT3G01450.1	AT3G05500.1	AT3G10300.1	AT1G15870.1	AT1G70670.1	AT1G68230.1	AT1G17620	AT1G15010.1	AT1G43790.1	AT1G19960.1	AT1G44740.1	PAP5	AT1G18740.1	AT1G14870.1	AT1G75720.1	AT2G36220.1	AT2G35820.1	AT2G35960.1	AT1G62030.1	AT1G11850.1	AT1G43310.1	AT1G05370.1	AT1G04680.1	AT1G22890.1	AT1G27090.1	AT1G67330.1	AT1G23480.1	AT1G23710.1	AT2G19970.1	AT2G32160.1	AT2G14560.1	AT2G39080.1	AT2G28870.1	AT2G38360.1	AT2G40000.1	AT2G33850.1	BAS1	
GO:0008152	0.0190166806584663	5/370	0.834734028081135	1	metabolic process	ATBCAT-5	ATGPAT3	ATGPAT4	AT1G21540.1	AT1G10060.2	
GO:0009058	0.00368653502208271	2/370	0.396771096403096	1	biosynthetic process	AT5G04530.1	AT1G07720.1	
GO:0009408	0.00343103259480965	3/370	0.134495373213211	1	response to heat	TCH2	AT5G12030.1	AT2G27140.1	
GO:0009611	0.00299302843377012	3/370	0.0995707633883003	1	response to wounding	ATBCB	AT4G11280.1	STZ	
GO:0009617	0.00149651421688506	2/370	0.105819756837171	1	response to bacterium	NHL3	PCC1	
GO:0009693	0.000657006241559295	2/370	0.0241292759757035	1	ethylene biosynthetic process	ACS6	AT4G11280.1	
GO:0009723	0.00335803190130306	5/370	0.00824940607405852	1	response to ethylene stimulus	PDF1.2	AT4G11280.1	ATERF-4	AUX1	AT2G38210.1	
GO:0009735	0.00142351352337847	2/370	0.0972857414649446	1	response to cytokinin stimulus	ACR4	VND7	
GO:0009737	0.00587655582728036	7/370	0.00641820855575247	1	response to abscisic acid stimulus	ATDR4	RAB18	TCH2	ATERF-4	VND7	STZ	COR413-PM1	
GO:0009739	0.00262802496623718	3/370	0.0737907865539714	1	response to gibberellic acid stimulus	TCH2	AT1G74670.1	AT1G22690.1	
GO:0009741	0.000401503814286236	2/370	0.00922987506917374	1	response to brassinosteroid stimulus	VND7	BAS1	
GO:0009751	0.00361353432857612	3/370	0.150138343027295	1	response to salicylic acid stimulus	ACD6	PDF1.2	WRKY40	
GO:0009753	0.00401503814286236	3/370	0.186389846712275	1	response to jasmonic acid stimulus	PDF1.2	WRKY70	AT4G11280.1	
GO:0009926	0.00149651421688506	3/370	0.0178311151747214	1	auxin polar transport	PIN7	PID	AUX1	
GO:0016567	0.00284702704675694	3/370	0.088864751879908	1	protein ubiquitination	AT5G64660.1	AT5G42340.1	AT1G49780.1	
GO:0016998	0.000766507281819177	2/370	0.0322534193648128	1	cell wall catabolic process	AT3G16920.1	AT2G43590.1	
GO:0019953	0.000474504507792824	2/370	0.0128586981010603	1	sexual reproduction	AT1G75880.1	AT1G75900.1	
GO:0042335	0.000511004854546118	2/370	0.0148691119496903	1	cuticle biosynthetic process	AT1G02205.1	AT2G46720.1	
GO:0042542	0.00102200970909224	2/370	0.0545984482222518	1	response to hydrogen peroxide	TCH2	AT5G12030.1	
GO:0042545	0.00226302149870424	4/370	0.00986884603322018	1	cell wall modification	AT4G33220.1	AT3G10720.1	AT1G53840.1	AT1G05310.1	
GO:0045449	0.0213527028506771	8/370	0.535294614061604	1	regulation of transcription	AT5G04150.1	AT5G47670.1	KAN4	AtMYBrtf	AT3G55980.1	ANAC061	AT1G75250.1	AT3G15030.1	
GO:0051707	0.00229952184545753	4/370	0.0104282365539924	1	response to other organism	AT5G40020.1	AT3G16920.1	AT2G43590.1	UGT73B5	

Line RNAi-C1:
1.5-Fold Downregulated Cellular Component
GMRG_Term	Pop_frac	Study_frac	Raw_es	e-score	Description	Contributing_genes
GO:0012505	0.154239170677527	101/352	1.4641625899741e-10	5.5638178419016e-09	endomembrane system	AT4G16260.1	AT1G73330.1	AT1G45616.1	AT5G15490.1	AT5G15780.1	SKS17	AT5G65730.1	LAC17	AT5G56980.1	AT5G56000.1	AT5G51890.1	AT5G45950.1	AT5G45340.1	AT5G44400.1	AT5G44550.1	AT5G41870.1	AT5G40020.1	ATSTE14A	AT5G19240.1	AT5G18430.1	AT5G12940.1	AT5G11420.1	AT5G10760.1	AT5G04530.1	AT5G03350.1	LAC11	AT5G01930.1	LAC10	AT3G62820.1	AT3G62950.1	AT3G62230.1	AT3G53980.1	AT3G52720.1	AT3G52100.1	AT4G39840.1	AT4G38080.1	AT4G34250.1	AT4G29050.1	AT4G27657.1	AT4G26010.1	AT4G25260.1	AT4G21650.1	AT4G04460.1	AT4G02290.1	AT4G00080.1	AT4G00230.1	AT2G40610.1	AT3G12500.1	AT1G66100.1	AT3G52370.1	AT3G13650.1	AT3G23110.1	AT3G26960.1	AT3G16920.1	AT3G20820.1	AT3G29030.1	AT3G21190.1	AT3G16670.1	AT3G04210.1	ATLTL1	AT3G09870.1	AT3G16370.1	AT1G64390.1	AT1G29660.1	AT1G70710.1	AT1G74670.1	AT1G70500.1	AT2G43590.1	AT1G04800.1	AT1G20190.1	SKS6	AT1G07720.1	AT1G33811.1	AT1G11190.1	AT1G20850.1	AT1G13100.1	AT2G28630.1	ZIP7	AT1G26820.1	AT2G04570.1	AT1G22690.1	AT1G78860.1	AT1G11850.1	AT1G04680.1	AT1G22890.1	AT1G03440.1	AT1G67330.1	AT1G23480.1	AT2G37130.1	UGT73B5	AT2G15090.1	ATFUC1	AT2G46720.1	AT2G34530.1	IRX12	AT2G37640.1	AT2G34790.1	AT2G33850.1	AT2G45560.1	BAS1	AT2G32860.1	
GO:0005576	0.00307293594964828	9/352	1.37851734182847e-06	5.23836589894817e-05	extracellular region	AT2G40610.1	AT3G29030.1	AT3G07390.1	AT1G20190.1	ATPME1	AT1G75880.1	AT1G75900.1	AT2G19970.1	AT2G37640.1	
GO:0005618	0.00114772306553128	6/352	2.62532045620828e-06	9.97621773359145e-05	cell wall	TCH4	PDF1.2a	PRP4	RXF12	PDF1.2b	ATPRP2	
GO:0031225	0.0088115512773047	11/352	0.000313742807136908	0.0119222266712025	anchored to membrane	AT5G20230.1	AT5G62210.1	AGP25	AT5G03170.1	AT3G43720.1	AT3G20570.1	AT3G04640.1	AT3G07390.1	AT1G72230.1	AT1G64640.1	AT2G22470.1	
GO:0009986	0.00111069974083673	4/352	0.000594522706363471	0.0225918628418119	cell surface	ACR4	AT1G23720.1	PID	AUX1	
GO:0009505	0.00655312847093669	8/352	0.00233057358661579	0.0885617962913999	cell wall (sensu Magnoliophyta)	AT5G25460.1	AT3G62020.1	SKS9	AT4G33220.1	AT1G69530.1	AT3G10720.1	AT1G53840.1	AT1G05310.1	
GO:0005886	0.00573861532765642	7/352	0.00432405623298523	0.164314136853439	plasma membrane	NHL3	ACR4	AMT1;1	AT14A	PIN7	COR413-PM1	AUX1	
GO:0016020	0.0455757126990004	27/352	0.0061039179087341	0.231948880531896	membrane	PLP2	ACD6	TIP2;2	ATPUP18	ATVEX1	PIP2F	AT5G23660.1	AT5G01240.1	AT3G43720.1	AT4G35335.1	AT4G29140.1	AT4G13510.1	AT3G06170.1	AT1G66090.1	AT14A	AT3G04210.1	AT1G52190.1	ATPUP14	AT1G72930.1	AT1G16310.1	ZIP7	AT1G61890.1	ATPUP4	AT1G08900.1	AT1G24400.1	AT2G37180.1	AT2G38120.1	
GO:0000151	0.00292484265087005	3/352	0.0843321810354607	1	ubiquitin ligase complex	AT5G64660.1	AT5G42340.1	AT1G49780.1	
GO:0005575	0.328619029988893	77/352	0.999998170350226	1	cellular_component	AT4G16880.1	AT4G14530.1	ATGOLS2	AT1G56660.1	AT5G04200.1	SUS6	AT1G32100.1	AT5G24750.1	AT5G25840.1	AT5G25260.1	RAB18	AT5G62360.1	AACT1	AT5G41810.1	TCH2	AT5G17350.1	AT5G07080.1	AT3G62160.1	AT3G58200.1	AT3G55980.1	AT3G54200.1	AT3G48720.1	AT3G47010.1	ANAC061	AT3G42310.1	AT4G34320.1	AT4G32030.1	AT4G29780.1	GAMT1	AT4G21800.1	AT4G18425.1	ACS6	AT4G04840.1	AT4G03153.1	AT1G22330.1	AT3G13720.1	AT3G26450.1	AT3G20590.1	AT3G15030.1	AT3G42570.1	AT3G23190.1	AT3G21550.1	AT3G06070.1	AT3G01450.1	AT3G02320.1	AT3G05500.1	AT3G10300.1	AT1G70670.1	AT1G17620	AT1G48210.1	AT1G43790.1	AT1G19960.1	RTM1	PAP5	AT1G10640.1	AT1G21010.1	AT1G14870.1	AT1G75720.1	AT2G36220.1	AT2G35820.1	AT2G35960.1	AT1G62030.1	AT1G05370.1	AT1G61170.1	AT1G27090.1	AT1G23710.1	AT2G32160.1	AT2G14560.1	AT2G05940.1	AT2G28085.1	AT2G28870.1	AT2G27140.1	AT2G41090.1	TCH3	AT2G38210.1	AT2G40000.1	BAS1	
GO:0005622	0.0189189189189189	2/352	0.990936997729023	1	intracellular	AT5G04340.1	AT5G47670.1	
GO:0005634	0.0713069233617179	29/352	0.234703349345006	1	nucleus	AT5G04150.1	AT5G25440.1	AT5G61600.1	AT5G60910.1	AT5G47670.1	KAN4	AtMYBrtf	AT3G56400.1	AT3G44260.1	BT5	AT4G34410	AT4G25490.1	AT4G25470.1	AT4G01250.1	AT1G75250.1	ATERF-4	AT2G40750.1	AT1G29500.1	AT1G76600.1	RAP2.8	AT1G79840.1	ANAC030	ERF11	STZ	CPSF30	WRKY40	AT1G74930.1	ROS1	AT2G44745.1	
GO:0005730	0.00188818955942244	2/352	0.14273742682228	1	nucleolus	AT1G29500.1	AT1G76600.1	
GO:0005737	0.0154017030729359	8/352	0.178161597596216	1	cytoplasm	PLP2	AT5G25440.1	AT14A	ATGSTF4	ATGSTU26	AT2G22470.1	ATGSTU1	ATGSTF3	
GO:0005739	0.110366530914476	22/352	0.999282367372424	1	mitochondrion	AT5G04150.1	ATBCAT-5	AT5G60910.1	AT5G47670.1	AT5G41140.1	AT5G03080.1	AT4G38860.1	AT4G33920.1	AT4G13840.1	AT4G04180.1	ATGPAT3	AT1G66500.1	AT3G22240.1	AT3G10570.1	AT3G03840.1	AT1G29510.1	AT1G44740.1	AT1G18740.1	ATCCMH	AT1G24030.1	ATBCAT-1	AT1G60590.1	
GO:0005743	0.00281377267678638	2/352	0.260686701269216	1	mitochondrial inner membrane	AT4G24570.1	ATCCMH	
GO:0005794	0.00107367641614217	2/352	0.0545794871736393	1	Golgi apparatus	ATRBL2	AUX1	
GO:0005829	0.00562754535357275	3/352	0.318089451386084	1	cytosol	AT-HSP17.6A	ACR4	AT14A	
GO:0009507	0.121066271751203	32/352	0.970163056910928	1	chloroplast	ATNUDT21	AT4G36580.1	SIB1	ATBCAT-5	AT5G65840.1	AT5G44680.1	IPP1	AT5G12930.1	IQD2	AT5G01790.1	MRH2	AT4G35320.1	AT4G32020.1	AT4G27652.1	DRT100	AT1G66090.1	AT3G22231.1	AT1G75090.1	RAP2.8	AT1G78090.1	AT1G15010.1	AT1G07850.1	AT1G59590.1	AT1G52510.1	ATOFP15	AT1G43310.1	AT2G17880.1	AT2G28030.1	AT2G39080.1	AT2G44745.1	AT2G38360.1	HY1	
GO:0009535	0.0088115512773047	3/352	0.601810112501071	1	thylakoid membrane (sensu Viridiplantae)	AT3G49720.1	AT4G39710.1	AT3G01440.1	
GO:0009543	0.00262865605331359	2/352	0.236553363439455	1	thylakoid lumen (sensu Viridiplantae)	AT4G39710.1	AT3G01440.1	
GO:0016021	0.0129211403184006	8/352	0.08790328163881	1	integral to membrane	AT1G35180.1	ATSTE14A	AT4G34650.1	AT4G34150.1	RCI2B	ZIP7	AT2G21190.1	AT1G08900.1	

Line RNAi-C1:
1.5-Fold Downregulated Molecular Function
GMRG_Term	Pop_frac	Study_frac	Raw_es	e-score	Description	Contributing_genes
GO:0008415	0.00252470605208108	10/362	2.5172408945836e-08	2.7941373929878e-06	acyltransferase activity	AT5G04530.1	AT4G34250.1	ATGPAT3	ATGPAT4	AT1G07720.1	AT1G75880.1	AT1G75900.1	AT2G28630.1	AT2G15090.1	AT2G46720.1	
GO:0005507	0.0041837986005915	10/362	3.04362357267506e-06	0.000337842216566932	copper ion binding	AT5G20230.1	SKS17	LAC17	LAC11	LAC10	SKS9	AT3G20570.1	AT1G72230.1	AT1G64640.1	IRX12	
GO:0016789	0.00421986582990695	9/362	2.3895235444444e-05	0.00265237113433328	carboxylic ester hydrolase activity	AT5G45950.1	AT5G18430.1	ATLTL1	AT3G16370.1	AT1G29660.1	AT1G33811.1	AT1G75880.1	AT1G75900.1	AT2G04570.1	
GO:0016564	0.000829546274255212	4/362	0.000207956777631755	0.0230832023171248	transcriptional repressor activity	WRKY70	ATERF-4	ERF11	STZ	
GO:0004568	0.00054100843973166	3/362	0.000893777725301413	0.0992093275084569	chitinase activity	AT3G12500.1	AT3G16920.1	AT2G43590.1	
GO:0004084	0.000144268917261776	2/362	0.00100244461197874	0.11127135192964	branched-chain-amino-acid transaminase activity	ATBCAT-5	ATBCAT-1	
GO:0008725	0.000216403375892664	2/362	0.00246302438529968	0.273395706768264	DNA-3-methyladenine glycosylase I activity	AT5G44680.1	AT1G75090.1	
GO:0005345	0.000757411815624324	3/362	0.00246532352292281	0.273650911044432	purine transporter activity	AT1G57990.1	AT1G19770.1	AT1G30840.1	
GO:0030599	0.00266897496934286	5/362	0.00284584756713316	0.315889079951781	pectinesterase activity	AT4G33220.1	AT3G10720.1	SKS6	AT1G53840.1	AT1G05310.1	
GO:0004364	0.00173122700714131	4/362	0.00353680880440893	0.392585777289391	glutathione transferase activity	AT1G02950.1	AT1G17190.1	AT2G29490.1	AT2G02930.1	
GO:0004553	0.00706917694582702	8/362	0.00438652870557067	0.486904686318344	hydrolase activity, hydrolyzing O-glycosyl compounds	AT4G16260.1	AT5G01930.1	AT3G47010.1	AT4G02290.1	AT1G58370.1	AT1G64390.1	AT1G70710.1	AT2G32860.1	
GO:0003674	0.356452427324533	110/362	0.985346125240886	1	molecular_function	AT4G16880.1	AT4G14530.1	AT1G56660.1	AT1G35180.1	AT5G15780.1	AT5G25840.1	AT5G25460.1	AT5G25260.1	RAB18	AT5G65840.1	AT5G62210.1	AT5G56980.1	PDF1.2	AT5G44550.1	AT5G41810.1	AT5G40020.1	AT5G19240.1	AGP25	AT5G17350.1	AT5G11420.1	NHL3	AT5G03170.1	AT5G03080.1	AT5G01790.1	AT3G62230.1	AT3G58200.1	AT3G54200.1	AT3G49720.1	AT3G48650.1	AT3G42310.1	AT4G39840.1	AT4G38860.1	AT4G38080.1	AT4G35320.1	AT4G34320.1	AT4G32020.1	AT4G32030.1	AT4G27652.1	AT4G27657.1	AT4G18425.1	AT4G04840.1	AT4G03153.1	AT2G40610.1	AT3G12610.1	AT1G69530.1	AT1G66100.1	AT14A	AT3G22240.1	AT3G22231.1	AT3G13650.1	AT3G13720.1	AT3G26450.1	AT3G20590.1	PDF1.2b	AT1G27100.1	AT3G26960.1	AT3G23190.1	AT3G29030.1	AT3G21550.1	AT3G16670.1	AT3G06070.1	AT3G09870.1	AT3G04640.1	AT3G01450.1	AT3G05500.1	AT3G03840.1	AT1G15870.1	AT1G29500.1	AT1G29510.1	AT1G76600.1	AT1G74670.1	AT1G17620	AT1G15010.1	AT1G43790.1	AT1G04800.1	AT1G19960.1	AT1G20190.1	AT1G44740.1	AT1G18740.1	AT1G21010.1	AT1G14870.1	AT1G75720.1	AT2G36220.1	AT2G35820.1	AT2G35960.1	ATOFP15	AT2G22470.1	AT1G22690.1	AT1G62030.1	AT1G11850.1	AT1G43310.1	AT1G05370.1	AT1G22890.1	AT1G61170.1	AT1G27090.1	AT1G67330.1	AT1G23710.1	AT2G37130.1	AT2G15970.1	AT2G19970.1	AT2G32160.1	AT2G14560.1	AT2G28085.1	AT2G39080.1	AT2G28870.1	AT2G27140.1	AT2G38360.1	AT2G37640.1	AT2G40000.1	AT2G33850.1	
GO:0003676	0.0145711606434394	5/362	0.609250697457838	1	nucleic acid binding	AT5G04340.1	AT1G27730.1	CPSF30	AT1G33680.1	AT1G11190.1	
GO:0003677	0.0469595325687081	12/362	0.92171403440978	1	DNA binding	AT5G04150.1	AT5G61600.1	KAN4	AtMYBrtf	AT4G34410	AT4G25490.1	AT4G25470.1	ATERF-4	RAP2.8	AT1G79840.1	ERF11	AT1G74930.1	
GO:0003700	0.0614224915242011	27/362	0.172445910633019	1	transcription factor activity	AT5G04150.1	AT5G04340.1	AT5G61600.1	AT5G60910.1	AT5G47670.1	KAN4	AtMYBrtf	WRKY70	AT3G55980.1	ANAC061	AT4G34410	AT4G25490.1	AT4G25470.1	AT4G01250.1	AT1G75250.1	ATERF-4	AT3G15030.1	AT2G40750.1	RAP2.8	AT1G79840.1	ANAC030	ERF11	AT1G27730.1	STZ	AT1G80840.1	AT1G74930.1	AT2G44745.1	
GO:0003723	0.0124792613431436	3/362	0.83196775173638	1	RNA binding	AT1G22330.1	AT3G02320.1	CPSF30	
GO:0003824	0.0107119671066869	3/362	0.746914185225184	1	catalytic activity	ATBCAT-5	AT1G21540.1	ATBCAT-1	
GO:0004194	0.0021279665296112	3/362	0.0419591482033648	1	pepsin A activity	AT5G10760.1	AT4G04460.1	AT2G28030.1	
GO:0004252	0.000432806751785328	2/362	0.0102902050185219	1	serine-type endopeptidase activity	ATRBL2	SDD1	
GO:0004289	0.00205583207098031	3/362	0.0384826992344835	1	subtilase activity	AT4G21650.1	AT4G00230.1	AT1G04110.1	
GO:0004601	0.00288537834523552	4/362	0.020799456180803	1	peroxidase activity	AT5G51890.1	AT4G26010.1	AT3G42570.1	AT2G37130.1	
GO:0004650	0.00259684051071197	4/362	0.0146629228254597	1	polygalacturonase activity	AT5G41870.1	AT1G70500.1	AT1G10640.1	AT1G60590.1	
GO:0004842	0.00797085767871312	3/362	0.552832635270764	1	ubiquitin-protein ligase activity	AT5G64660.1	AT5G42340.1	AT1G49780.1	
GO:0004888	0.00465267258169227	3/362	0.23787362445112	1	transmembrane receptor activity	AT1G66090.1	AT3G04210.1	AT1G72930.1	
GO:0005215	0.00962995022722355	6/362	0.138262918790708	1	transporter activity	AT5G01240.1	AT4G29140.1	AT1G52190.1	AT1G61890.1	AT1G23080.1	AT2G38120.1	
GO:0005488	0.00414773137127606	2/362	0.444113312137773	1	binding	AT3G56710.1	AT4G24570.1	
GO:0005509	0.00602322729567915	6/362	0.0227483125304855	1	calcium ion binding	AT5G37770.1	AT3G01440.1	AT3G10300.1	AT1G70670.1	AT2G41090.1	TCH3	
GO:0005515	0.0402870951453509	18/362	0.211624284262501	1	protein binding	AT4G14400.1	AT1G45616.1	SIB1	AT5G59550.1	MYB23	AT5G12940.1	AT3G52100.1	AT3G47550.1	AT3G47180.1	AT3G46620.1	BT5	AT3G12610.1	ATERF-4	AT3G23110.1	AT3G20820.1	ROS1	AT2G35910.1	AT1G03440.1	
GO:0005516	0.00613142898362548	2/362	0.653008665331551	1	calmodulin binding	IQD2	CPSF30	
GO:0005524	0.023804371348193	4/362	0.974209443297318	1	ATP binding	AT5G56000.1	AT4G21800.1	AT1G66090.1	AT3G04210.1	
GO:0008194	0.0036067229315444	2/362	0.376068568217009	1	UDP-glycosyltransferase activity	SUS6	UGT73B5	
GO:0008234	0.00411166414196061	3/362	0.187132818194783	1	cysteine-type peptidase activity	AT4G35350.1	AT1G20850.1	AT2G15190.1	
GO:0008270	0.0297915314145567	9/362	0.753995195156763	1	zinc ion binding	AT5G04340.1	AT5G59550.1	AT3G52720.1	AT3G52100.1	AT3G47550.1	AT3G47180.1	AT3G46620.1	AT1G27730.1	AT2G35910.1	
GO:0008289	0.0036067229315444	2/362	0.376068568217009	1	lipid binding	AT3G53980.1	AT3G43720.1	
GO:0008324	0.000685277356993436	2/362	0.0251082350052252	1	cation transporter activity	AT1G16310.1	ZIP7	
GO:0009055	0.00299358003318185	2/362	0.295225583049223	1	electron carrier activity	AT5G44400.1	AT2G34790.1	
GO:0015250	0.00137055471398687	3/362	0.0132836393477647	1	water channel activity	TIP2;2	PIP2F	AT2G37180.1	
GO:0015359	0.00169515977782587	3/362	0.0234384059698847	1	amino acid permease activity	AT1G24400.1	AT2G38120.1	AUX1	
GO:0016298	0.0018033614657722	3/362	0.0275378522610117	1	lipase activity	PLP2	AT1G75880.1	AT1G75900.1	
GO:0016301	0.0332539854288394	8/362	0.91715221136924	1	kinase activity	AT5G25440.1	AT3G59420.1	AT4G29050.1	AT3G23110.1	AT1G48210.1	AT1G24030.1	AT2G05940.1	AT2G34650.1	
GO:0016563	0.0027050421986583	2/362	0.256526099114548	1	transcriptional activator activity	AT4G25490.1	AT4G25470.1	
GO:0016740	0.00840366443049845	5/362	0.190084027911297	1	transferase activity	AACT1	AT5G07080.1	AT3G62160.1	AT3G48720.1	AT4G13840.1	
GO:0016757	0.0121546562793046	5/362	0.449772378210047	1	transferase activity, transferring glycosyl groups	ATGOLS2	AT4G00300.1	AT1G07850.1	AT1G23480.1	UGT73B5	
GO:0016787	0.00584289114910193	2/362	0.62695762100483	1	hydrolase activity	ATNUDT21	AT1G52510.1	
GO:0016798	0.0014787564019332	2/362	0.100015728374206	1	hydrolase activity, acting on glycosyl bonds	AT5G65730.1	AT5G57560.1	
GO:0016887	0.00483300872826949	2/362	0.524029434251459	1	ATPase activity	AT4G36580.1	AT4G04180.1	
GO:0019825	0.00847579888912934	4/362	0.368201944687922	1	oxygen binding	AT5G45340.1	AT3G10570.1	AT1G13100.1	BAS1	
GO:0030246	0.00169515977782587	2/362	0.125448833366782	1	carbohydrate binding	AT5G03350.1	AT4G29050.1	
GO:0030528	0.00342638678496718	2/362	0.352610716422767	1	transcription regulator activity	BT5	VND7	
GO:0045735	0.00234436990550386	2/362	0.208357025733697	1	nutrient reservoir activity	PLP2	AT3G62020.1	
GO:0046910	0.00230830267618842	4/362	0.00981739135098741	1	pectinesterase inhibitor activity	AT5G62360.1	AT3G62820.1	AT4G25260.1	AT4G00080.1	

Line RNAi-C1:
2-Fold Downregulated Biological Process
GMRG_Term	Pop_frac	Study_frac	Raw_es	e-score	Description	Contributing_genes
GO:0005975	0.01241011789612	7/138	0.00172582475050131	0.157050052295619	carbohydrate metabolic process	AT4G16260.1	AT5G41870.1	AT5G01930.1	AT4G02290.1	AT1G58370.1	AT1G70500.1	ATFUC1	
GO:0009409	0.00507354819870789	4/138	0.00543219497568869	0.494329742787671	response to cold	AT5G57560.1	TCH2	CBF2	STZ	
GO:0009733	0.00857758148702413	5/138	0.00685719564482098	0.624004803678709	response to auxin stimulus	TCH2	AT3G09870.1	AT3G03840.1	AT2G28085.1	PID	
GO:0009831	0.000912508668832354	2/138	0.00700421240809227	0.637383329136397	cell wall modification during multidimensional cell growth (sensu Magnoliophyta)	AT2G40610.1	AT1G20190.1	
GO:0009664	0.00102200970909224	2/138	0.00873879031622244	0.795229918776242	cell wall organization and biogenesis (sensu Magnoliophyta)	TCH4	ATPRP2	
GO:0042542	0.00102200970909224	2/138	0.00873879031622244	0.795229918776242	response to hydrogen peroxide	TCH2	AT5G12030.1	
GO:0042742	0.00102200970909224	2/138	0.00873879031622244	0.795229918776242	defense response to bacterium	NHL3	WRKY70	
GO:0006629	0.00613205825455342	4/138	0.0104503175447115	0.950978896568748	lipid metabolic process	AT5G18430.1	AT1G29660.1	AT1G33811.1	AT2G04570.1	
GO:0006118	0.0193451837792459	3/138	0.500932582787686	1	electron transport	AT3G10570.1	AT1G72230.1	AT2G34790.1	
GO:0006355	0.0337628207467971	4/138	0.68907473347399	1	regulation of transcription, DNA-dependent	AT5G61600.1	AT4G34410	AT2G40750.1	AT2G44745.1	
GO:0006457	0.00759207212468518	2/138	0.281886561821912	1	protein folding	AT-HSP17.6A	AT2G17880.1	
GO:0006508	0.0155856480636566	6/138	0.0213384898062281	1	proteolysis	AT5G04200.1	AT4G35350.1	AT1G20850.1	AT2G15190.1	AT1G04110.1	AT2G28030.1	
GO:0006810	0.0122276161623535	2/138	0.504690673490875	1	transport	PIP2F	AT4G24570.1	
GO:0006952	0.0133591269117057	5/138	0.03812806886173	1	defense response	AT1G45616.1	PDF1.2	AT3G13650.1	PDF1.2b	AT3G23110.1	
GO:0006979	0.00565755374676059	3/138	0.043780953836463	1	response to oxidative stress	AT5G51890.1	AT4G26010.1	AT3G42570.1	
GO:0007165	0.00865058218053072	3/138	0.117962171732002	1	signal transduction	AT1G45616.1	AT5G12940.1	AT3G23110.1	
GO:0008150	0.393218235573238	37/138	0.999259672875425	1	biological_process	AT4G14530.1	AT1G56660.1	ATNUDT21	AT1G35180.1	AT1G32100.1	SIB1	AT5G15780.1	AT5G25260.1	AT5G62210.1	AT5G62360.1	AACT1	AT5G23660.1	AT5G12930.1	AT5G07080.1	AT3G62020.1	AT3G58200.1	AT3G48650.1	AT3G42310.1	AT4G35320.1	AT4G18425.1	AT4G00080.1	AT1G22330.1	AT3G26450.1	AT3G23190.1	AT3G04640.1	AT3G01450.1	AT1G43790.1	AT1G19960.1	AT1G44740.1	PAP5	AT1G75720.1	AT1G05370.1	AT2G19970.1	AT2G14560.1	AT2G38360.1	AT2G40000.1	BAS1	
GO:0009408	0.00343103259480965	2/138	0.0816082264046906	1	response to heat	TCH2	AT5G12030.1	
GO:0009414	0.00335803190130306	2/138	0.0786551019410078	1	response to water deprivation	ATDR4	STZ	
GO:0009617	0.00149651421688506	2/138	0.0181673917375635	1	response to bacterium	NHL3	PCC1	
GO:0009737	0.00587655582728036	3/138	0.0480605526236552	1	response to abscisic acid stimulus	ATDR4	TCH2	STZ	
GO:0009751	0.00361353432857612	2/138	0.0891371125809913	1	response to salicylic acid stimulus	ACD6	PDF1.2	
GO:0009753	0.00401503814286236	2/138	0.106373310142917	1	response to jasmonic acid stimulus	PDF1.2	WRKY70	
GO:0009826	0.00284702704675694	2/138	0.0590162638449522	1	unidimensional cell growth	AT2G40610.1	AT1G20190.1	
GO:0009828	0.00131401248311859	2/138	0.0141878240377176	1	cell wall loosening (sensu Magnoliophyta)	AT2G40610.1	AT1G20190.1	
GO:0045449	0.0213527028506771	4/138	0.340640911456173	1	regulation of transcription	AT5G47670.1	KAN4	ANAC061	AT1G75250.1	
GO:0050832	0.00131401248311859	2/138	0.0141878240377176	1	defense response to fungus	WRKY70	ATHCHIB	
GO:0051707	0.00229952184545753	2/138	0.0402836080204735	1	response to other organism	AT5G40020.1	AT3G16920.1	

Line RNAi-C1:
2-Fold Downregulated Cellular Component
GMRG_Term	Pop_frac	Study_frac	Raw_es	e-score	Description	Contributing_genes
GO:0005618	0.00114772306553128	5/133	4.11477770947985e-07	8.2295554189597e-06	cell wall	TCH4	PDF1.2a	RXF12	PDF1.2b	ATPRP2	
GO:0012505	0.154239170677527	36/133	0.000391737493174449	0.00783474986348898	endomembrane system	AT4G16260.1	AT1G73330.1	AT1G45616.1	AT5G15780.1	LAC17	AT5G51890.1	AT5G41870.1	AT5G40020.1	ATSTE14A	AT5G18430.1	AT5G12940.1	LAC11	AT5G01930.1	LAC10	AT3G62230.1	AT4G26010.1	AT4G02290.1	AT4G00080.1	AT2G40610.1	AT3G12500.1	AT3G13650.1	AT3G23110.1	AT3G16920.1	AT3G09870.1	AT1G29660.1	AT1G70500.1	AT1G04800.1	AT1G20190.1	AT1G33811.1	AT1G11190.1	AT1G20850.1	AT1G26820.1	AT2G04570.1	ATFUC1	AT2G34790.1	BAS1	
GO:0005576	0.00307293594964828	3/133	0.00805050950271374	0.161010190054275	extracellular region	AT2G40610.1	AT1G20190.1	AT2G19970.1	
GO:0005575	0.328619029988893	36/133	0.937553788672388	1	cellular_component	AT4G14530.1	ATGOLS2	AT1G56660.1	AT5G04200.1	SUS6	AT1G32100.1	AT5G24750.1	AT5G25260.1	AT5G62360.1	AACT1	TCH2	AT5G17350.1	AT5G07080.1	AT3G58200.1	ANAC061	AT3G42310.1	AT4G34320.1	AT4G29780.1	GAMT1	AT4G18425.1	AT1G22330.1	AT3G26450.1	AT3G42570.1	AT3G23190.1	AT3G21550.1	AT3G01450.1	AT1G43790.1	AT1G19960.1	PAP5	AT1G75720.1	AT1G05370.1	AT2G14560.1	AT2G28085.1	AT2G41090.1	AT2G40000.1	BAS1	
GO:0005634	0.0713069233617179	13/133	0.153737089909696	1	nucleus	AT5G61600.1	AT5G60910.1	AT5G47670.1	KAN4	AT3G56400.1	AT3G44260.1	AT4G34410	AT4G25470.1	AT1G75250.1	AT2G40750.1	STZ	ROS1	AT2G44745.1	
GO:0005739	0.110366530914476	6/133	0.997707203158037	1	mitochondrion	AT5G60910.1	AT5G47670.1	AT3G10570.1	AT3G03840.1	AT1G44740.1	AT1G24030.1	
GO:0009507	0.121066271751203	14/133	0.750358904968395	1	chloroplast	ATNUDT21	AT4G36580.1	SIB1	AT5G12930.1	MRH2	AT4G35320.1	AT3G22231.1	AT1G78090.1	AT1G07850.1	AT1G59590.1	AT2G17880.1	AT2G28030.1	AT2G44745.1	AT2G38360.1	
GO:0016020	0.0455757126990004	6/133	0.568512889829078	1	membrane	ACD6	ATPUP18	PIP2F	AT5G23660.1	AT4G35335.1	AT4G29140.1	
GO:0016021	0.0129211403184006	4/133	0.0942260529616692	1	integral to membrane	AT1G35180.1	ATSTE14A	AT4G34650.1	AT2G21190.1	
GO:0031225	0.0088115512773047	3/133	0.113261849885188	1	anchored to membrane	AT5G62210.1	AT3G04640.1	AT1G72230.1	

Line RNAi-C1:
2-Fold Downregulated Molecular Function
GMRG_Term	Pop_frac	Study_frac	Raw_es	e-score	Description	Contributing_genes
GO:0004568	0.00054100843973166	2/139	0.00251036911883503	0.163173992724277	chitinase activity	AT3G12500.1	AT3G16920.1	
GO:0005507	0.0041837986005915	4/139	0.00280689433949439	0.182448132067135	copper ion binding	LAC17	LAC11	LAC10	AT1G72230.1	
GO:0016789	0.00421986582990695	4/139	0.00289511126751738	0.18818223238863	carboxylic ester hydrolase activity	AT5G18430.1	AT1G29660.1	AT1G33811.1	AT2G04570.1	
GO:0016564	0.000829546274255212	2/139	0.00589220326442687	0.382993212187746	transcriptional repressor activity	WRKY70	STZ	
GO:0004601	0.00288537834523552	3/139	0.00764617611358508	0.49700144738303	peroxidase activity	AT5G51890.1	AT4G26010.1	AT3G42570.1	
GO:0003674	0.356452427324533	40/139	0.964506817076785	1	molecular_function	AT4G14530.1	AT1G56660.1	AT1G35180.1	AT5G15780.1	AT5G25260.1	AT5G62210.1	PDF1.2	AT5G40020.1	AT5G17350.1	NHL3	AT3G62230.1	AT3G58200.1	AT3G48650.1	AT3G42310.1	AT4G35320.1	AT4G34320.1	AT4G18425.1	AT2G40610.1	AT3G22231.1	AT3G13650.1	AT3G26450.1	PDF1.2b	AT3G23190.1	AT3G21550.1	AT3G09870.1	AT3G04640.1	AT3G01450.1	AT3G03840.1	AT1G43790.1	AT1G04800.1	AT1G19960.1	AT1G20190.1	AT1G44740.1	AT1G75720.1	AT1G05370.1	AT2G19970.1	AT2G14560.1	AT2G28085.1	AT2G38360.1	AT2G40000.1	
GO:0003676	0.0145711606434394	2/139	0.603517974301685	1	nucleic acid binding	AT1G27730.1	AT1G11190.1	
GO:0003677	0.0469595325687081	4/139	0.896277090191026	1	DNA binding	AT5G61600.1	KAN4	AT4G34410	AT4G25470.1	
GO:0003700	0.0614224915242011	13/139	0.0859567068759515	1	transcription factor activity	AT5G61600.1	AT5G60910.1	AT5G47670.1	KAN4	WRKY70	ANAC061	AT4G34410	AT4G25470.1	AT1G75250.1	AT2G40750.1	AT1G27730.1	STZ	AT2G44745.1	
GO:0004553	0.00706917694582702	4/139	0.0172232810696971	1	hydrolase activity, hydrolyzing O-glycosyl compounds	AT4G16260.1	AT5G01930.1	AT4G02290.1	AT1G58370.1	
GO:0004650	0.00259684051071197	2/139	0.0507859026479525	1	polygalacturonase activity	AT5G41870.1	AT1G70500.1	
GO:0005488	0.00414773137127606	2/139	0.113600893398729	1	binding	AT3G56710.1	AT4G24570.1	
GO:0005509	0.00602322729567915	2/139	0.204312886002391	1	calcium ion binding	AT5G37770.1	AT2G41090.1	
GO:0005515	0.0402870951453509	8/139	0.198852345657243	1	protein binding	AT4G14400.1	AT1G45616.1	SIB1	AT5G12940.1	AT3G47180.1	AT3G46620.1	AT3G23110.1	ROS1	
GO:0008234	0.00411166414196061	3/139	0.0197956855526306	1	cysteine-type peptidase activity	AT4G35350.1	AT1G20850.1	AT2G15190.1	
GO:0008270	0.0297915314145567	3/139	0.78696917288874	1	zinc ion binding	AT3G47180.1	AT3G46620.1	AT1G27730.1	
GO:0016301	0.0332539854288394	3/139	0.845027050095712	1	kinase activity	AT3G23110.1	AT1G24030.1	AT2G34650.1	
GO:0016740	0.00840366443049845	2/139	0.326219403004397	1	transferase activity	AACT1	AT5G07080.1	
GO:0016757	0.0121546562793046	2/139	0.505335278015546	1	transferase activity, transferring glycosyl groups	ATGOLS2	AT1G07850.1	
GO:0019825	0.00847579888912934	2/139	0.329884973716358	1	oxygen binding	AT3G10570.1	BAS1	
GO:0046910	0.00230830267618842	2/139	0.0410997746203168	1	pectinesterase inhibitor activity	AT5G62360.1	AT4G00080.1	

Line RNAi-C1:
1.5-Fold Upregulated Biological Process
GMRG_Term	Pop_frac	Study_frac	Raw_es	e-score	Description	Contributing_genes																																																								
GO:0048443	0.000328503	4/1181	0.000363677	0.089464645	stamen development	ROT3	AG	NUB	JAG																																																					
GO:0009932	0.000292003	3/1181	0.003801057	0.935059919	cell tip growth	BST1	AT5G49670.1	ATFH8																																																						
GO:0000304	0.000109501	2/1181	0.005410286	1	response to singlet oxygen	AT4G21830.1	AT1G61120.1																																																							
GO:0005975	0.012410118	23/1181	0.022841719	1	carbohydrate metabolic process	AT4G14080.1	AT5G20560.1	AT5G24410.1	AT5G14650.1	AT5G09700.1	AT3G62740.1	AT3G48580.1	AT3G45940.1	AT4G39010.1	AT4G24260.1	AT4G18990.1	AT4G11050.1	AT3G26140.1	AT3G07840.1	AT1G80160.1	AT1G72990.1	XET	AT1G61810.2	AT1G65570.1	AT1G65610.1	AT2G15470.1	AT2G43880.1	AT2G44460.1																																		
GO:0005983	0.000401504	2/1181	0.078892304	1	starch catabolic process	ATBETA-AMY	PWD																																																							
GO:0006075	0.000438004	3/1181	0.01312295	1	"1,3-beta-glucan biosynthetic process"	AT5G36870.1	AT3G59100.1	AT3G14570.1																																																						
GO:0006096	0.001715516	2/1181	0.607261131	1	glycolysis	AT3G25960.1	AT1G52040																																																							
GO:0006118	0.019345184	21/1181	0.685399431	1	electron transport	AT5G36220.1	AT5G25180.1	AT5G25120.1	AT5G45180.1	AT5G11540.1	AT3G45810.1	AT4G21490.1	FMO1	AT3G20110.1	AT1G26390.1	AT1G26380.1	AT1G50560.1	AT1G13140.1	AT1G64930.1	AT2G14100.1	CYP710A3	AT2G27690.1	AT2G46960.1	CYP710A1	AT2G31050.1	AT2G30770.1																																				
GO:0006281	0.002518524	2/1181	0.803925628	1	DNA repair	ATBRCA1	AT3G28030.1																																																							
GO:0006306	0.000547505	2/1181	0.134684478	1	DNA methylation	DME	AT1G80740.1																																																							
GO:0006334	0.002263021	3/1181	0.503483123	1	nucleosome assembly	NAP1;4	AT1G08170.1	AT2G18050.1																																																						
GO:0006355	0.033762821	57/1181	0.004526304	1	"regulation of transcription, DNA-dependent"	AT2G23340.1	MYB12	PAP1	AT5G09230.2	AT5G20240.1	AtMYB9	AT1G31640.1	AT5G59930.1	AtMYB59	AT5G55780.1	AT5G54070.1	AT5G45980.1	AT5G42840.1	AT5G40320.1	AtMYB89	AT5G36670.1	RAX1	AT5G18560.1	AT5G17320.1	AtMYB76	AT3G61890.1	AT3G54990.1	AT4G37790.1	AtMYB41	AT4G22950.1	AtMYB74	AT1G13600.1	AT3G27473.1	AT3G22830.1	AtMYB107	AT3G03260.1	AT3G01970.1	AT3G09360.1	ATHB20	AtMYB106	AGL28	AT1G64380.1	AT1G69310.1	AtMYB62	AT1G72360.1	AT1G53340.1	AT1G75390.1	AT1G26680.1	AT1G55970.1	AT1G77920.1	AT2G16210.1	ATHB23	AT1G24260.1	AT1G51190.1	AT2G22630.1	AtMYB7	AT2G35700.1	AT2G46680.1	AT2G46130.1	AT2G44910.1	AT2G22800.1	AT2G33710.1
GO:0006412	0.013870132	5/1181	0.999774815	1	translation	AT5G09490.1	AT5G59240.1	AT3G49080.1	AT3G11120.1	AT2G07725.1																																																				
GO:0006414	0.02419973	2/1181	1	1	translational elongation	AT5G40040.1	AT3G28500.1																																																							
GO:0006457	0.007592072	6/1181	0.888483529	1	protein folding	AT5G02490.1	AT1G72070.1	AT3G22920.1	ATCYP59	AT2G21510.1	LCR51																																							
GO:0006464	0.002409023	2/1181	0.783528225	1	protein modification	UBC37	AT2G32790.1																																											
GO:0006468	0.03368982	45/1181	0.215813455	1	protein amino acid phosphorylation	AT5G20690.1	AT1G51910.1	AT5G35390.1	AT5G65500.1	AT5G57610.1	AT5G38240.1	AT5G24080.1	AT5G06820.1	AT3G46340.1	AT3G45920.1	AT4G39110.1	AT4G38830.1	AT4G31110.1	AT4G29180.1	AT4G23210.1	AT4G23240.1	AT4G04500.1	AT4G00960.1	AT2G40500.1	AT3G06640.1	AT3G10660.1	AT1G01450.1	AT1G19090.1	AT1G55200.1	AT1G71530.1	AT1G74360.1	AT1G74330.1	AT1G70460.1	AT1G79680.1	IBS1	AT1G48260.1	AT1G30640.1	AT1G05700.1	AT2G20470.1	AT2G28590.1	AT2G25090.1	AT1G55610.1	AT1G69990.1	AT1G22870.1	AT1G61490.1	AT1G61610.1	AT2G37840.1	AT2G29000.1	AT2G19230.1	AT2G41930.1
GO:0006508	0.015585648	26/1181	0.049684428	1	proteolysis	AT5G59810.1	AT5G11940.1	AT5G03620.1	AT3G56540.1	AT3G49340.1	AT3G47260.1	AT3G42550.1	AT4G30040.1	AT4G20310.1	AT4G10520.1	AT4G10540.1	AT4G10550.1	AT4G08340.1	AT4G08430.1	AT1G31450.1	AT3G32900.1	AT3G30440.1	AT3G30640.1	SCPL4	AT1G06260.1	SCPL44	AT1G71696.1	AT2G12480.2	AT4G03970.1	AT2G28010.1	AT2G07240.1																			
GO:0006511	0.008249078	4/1181	0.989047459	1	ubiquitin-dependent protein catabolic process	AT5G37900.1	AT4G04690.1	AT3G13672.1	AT2G27650.1																																									
GO:0006512	0.002263021	3/1181	0.503483123	1	ubiquitin cycle	AT4G05310.1	UBC37	AT2G32790.1																																										
GO:0006562	0.000109501	2/1181	0.005410286	1	proline catabolic process	AT3G30775.1	ERD5																																											
GO:0006629	0.006132058	6/1181	0.735805362	1	lipid metabolic process	AT5G15720.1	AT5G67050.1	AT5G37690.1	AT1G71691.1	AT1G54020.1	AT2G31690.1																																							
GO:0006725	0.001752017	3/1181	0.342408449	1	aromatic compound metabolic process	AT5G09430.1	AT5G39220.1	AT3G55190.1																																										
GO:0006810	0.012227616	9/1181	0.954585015	1	transport	ATINT2	AT5G50300.1	NIP4;1	AT1G52180.1	AT1G59660.1	AT1G10540.1	AT1G60030.1	ATINT3	AT2G37360.1																																				
GO:0006811	0.000620506	2/1181	0.165080001	1	ion transport	AT5G14870.1	AT3G48010.1																																											
GO:0006812	0.003321532	5/1181	0.355662198	1	cation transport	AT4G23700.1	AT1G64170.1	AT1G05580.1	AT2G13620.1	AT2G28180.1																																								
GO:0006813	0.001642516	3/1181	0.306605893	1	potassium ion transport	AT5G14870.1	AT3G48010.1	AT4G13420.1																																										
GO:0006855	0.002044019	6/1181	0.032921342	1	multidrug transport	AT4G00350.1	AT1G66780.1	AT1G33090.1	PDR12	AT1G15150.1	AT1G64820.1																																							
GO:0006857	0.002372523	6/1181	0.060824148	1	oligopeptide transport	AT5G53510.1	AT5G11570.1	AT3G45720.1	AT4G21680.1	AT1G32450.1	AT1G27080.1																																							
GO:0006865	0.001971019	3/1181	0.413278847	1	amino acid transport	AT2G33260.1	AT1G67640.1	AT2G41190.1																																										
GO:0006869	0.003650035	4/1181	0.630372525	1	lipid transport	AT5G38160.1	AT5G01870.1	AT3G07450.1	AT2G48140.1																																																																																																																																																																																																																																																					
GO:0006886	0.005694054	3/1181	0.966665081	1	intracellular protein transport	AtRABH1a	AtRABA4d	AtRABA6a																																																																																																																																																																																																																																																						
GO:0006952	0.013359127	22/1181	0.074153685	1	defense response	AT2G26380.1	AT4G16960.1	AT1G57630.1	AT1G57650.1	LCR74	AT5G46470.1	AT5G45060.1	AT5G18350.1	AT5G18370.1	AT5G17680.1	AT5G17970.1	RPP1	AT4G27220.1	AT4G11170.1	AT4G10780.1	AT4G04110.1	AT3G25010.1	AT1G63350.1	AT1G65850.1	LCR67	AT2G21110.1	MBP1																																																																																																																																																																																																																																			
GO:0006979	0.005657554	5/1181	0.802839966	1	response to oxidative stress	AT4G17690.1	AT4G31870.1	ERD5	AT1G33660.1	AT2G41480.1																																																																																																																																																																																																																																																				
GO:0007018	0.002044019	2/1181	0.701610567	1	microtubule-based movement	AT4G39050.1	AT1G18410.1																																																																																																																																																																																																																																																							
GO:0007155	0.00105851	3/1181	0.127673837	1	cell adhesion	AT1G30800.1	AT3G12660.1	AT1G15190.1																																																																																																																																																																																																																																																						
GO:0007165	0.008650582	14/1181	0.146072845	1	signal transduction	AT2G26380.1	AT5G58690.1	AT5G49290.1	AT5G02430.1	AT3G55940.1	AT3G25010.1	AT3G28890.1	AT3G19310.1	AT3G06640.1	AT1G02340.1	AT1G48260.1	AT2G25090.1	AT2G25470.1	AT2G33020.1																																																																																																																																																																																																																																											
GO:0007169	0.004745045	5/1181	0.664369762	1	transmembrane receptor protein tyrosine kinase signaling pathway	AT5G20690.1	AT5G35390.1	AT5G06820.1	AT1G74360.1	AT1G69990.1																																																																																																																																																																																																																																																				
GO:0007242	0.002299522	6/1181	0.053703391	1	intracellular signaling cascade	AT5G59930.1	AT5G54030.1	AT5G40320.1	AT3G57680.1	AT3G19310.1	AT3G27473.1																																																																																																																																																																																																																																																			
GO:0007264	0.002591525	3/1181	0.595677308	1	small GTPase mediated signal transduction	AtRABH1a	AtRABA4d	AtRABA6a																																																																																																																																																																																																																																																						
GO:0007275	0.005073548	13/1181	0.00718112	1	multicellular organismal development	AT5G37900.1	AT3G54990.1	ANAC072	ANAC071	ANAC029	AT3G13672.1	ANAC056	ANAC045	MIF1	ANAC010	ANAC005	AT2G24430.1	EMB2301																																																																																																																																																																																																																																												
GO:0007568	0.001533015	2/1181	0.545745941	1	aging	AT3G60140.1	AT2G17850.1																																																																																																																																																																																																																																																							
GO:0008150	0.393218236	481/1181	0.163267762	1	biological_process	ARD	AT2G40910.1	AT5G12460.1	AT1G44414.1	AT4G17130.1	AT4G17000.1	AT4G16590.1	AT4G16090.1	AT4G16320.1	AT4G16380.1	AT4G14810.1	PAP1	AT1G24996.1	AT1G35143.1	AT1G42220.1	AT5G11100.1	AT5G19490.1	AT5G28520.1	AT5G20770.1	AT5G28860.1	AT5G28700.1	AT5G32610.1	AT3G44860.1	AT1G40230.1	AT1G77405.1	AT5G16160.1	AT5G15725.1	AT5G34460.1	AT5G29210.1	AT5G28140.1	AT5G27800.1	AT5G27810.1	AT5G27890.1	AT5G26270.1	AT5G25240.1	AT5G25290.1	AT5G04860.1	AT5G67040.1	AT5G66660.1	AT5G65540.1	AT5G65170.1	AT5G64690.1	AT5G63320.1	AT5G63390.1	AT5G62490.1	AT5G62340.1	AT5G60870.1	AT5G60630.1	AT5G60260.1	AT5G59330.1	AT5G59110.1	DDB2	AT5G56880.1	AT5G56240.1	AT5G56370.1	AT5G55570.1	AT5G55650.1	AT5G55360.1	AT5G54410.1	AT5G54300.1	AT5G53710.1	AT5G52800.1	ATPP2-A14	AT5G51520.1	AT5G51590.1	AT5G51160.1	AT5G50360.1	AT5G50270.1	AT5G49380.1	AT5G49560.1	AT5G49590.1	AT5G48420.1	AT5G48430.1	AT5G48080.1	AT5G47740.1	AT5G46140.1	AT5G45630.1	AT5G44760.1	AT5G44880.1	AT5G43980.1	AT5G43550.1	AT5G43770.1	AT5G43480.1	AT5G42290.1	AT5G41320.1	AT5G40050.1	AT5G39890.1	AT5G39380.1	AT5G39520.1	AT5G38960.1	AT5G38900.1	AT5G39110.1	AT5G38370.1	AT5G38080.1	AT5G37240.1	AT5G36720.1	AT5G36770.1	AT5G35830.1	AT5G35870.1	AT5G35540.1	AT5G23480.1	AT5G23180.1	AT5G22680.1	AT5G19020.1	AT5G15120.1	AT5G15290.1	AT5G15340.1	AT5G14090.1	AT5G12240.1	AT5G11470.1	PROPEP5	AT5G09520.1	AT5G08270.1	AT5G06980.1	AT5G06080.1	AT5G06020.1	AT5G06040.1	AT5G05060.1	AT5G04080.1	AT5G03570.1	AT5G03020.1	AT5G02020.1	AT5G01740.1	AT5G01660.1	AT5G01730.1	AT5G01150.1	AT3G63040.1	AT3G63050.1	AT3G62890.1	AT3G61410.1	AT3G61400.1	AT3G61170.1	AT3G60790.1	AT3G58540.1	AT3G58770.1	AT3G58330.1	AT3G57460.1	AT3G56600.1	AT3G55890.1	AT3G55720.1	AT3G55880.1	AT3G55910.1	AT3G56000.1	AT3G55580.1	AT3G54240.1	AT3G51700.1	AT3G51720.1	AT3G49820.1	AT3G48120.1	AT3G47130.1	AT3G47230.1	AT3G46750.1	AT3G46360.1	AT3G46150.1	AT3G45490.1	AT3G45500.1	AT3G45110.1	AT3G44700.1	AT3G44770.1	AT3G42300.1	AT3G42330.1	AT3G42090.1	AT3G42130.1	AT3G42190.1	AT4G39753.1	AT4G40020.1	AT4G39440.1	AT4G38560.1	AT4G37710.1	AT4G37460.1	AT4G35690.1	AT4G34970.1	AT4G34420.1	AT4G33560.1	AT4G33925.1	AT4G33710.1	AT4G33310.1	AT4G32870.1	AT4G32950.1	AT4G31960.1	AT4G30420.1	AT4G29980.1	AT4G28940.1	AT4G28460.1	AT4G26920.1	AT4G26680.1	AT4G26120.1	AT4G25380.1	ATPAP24	AT4G23960.1	AT4G24110.1	AT4G23680.1	AT4G23000.1	AT4G23070.1	AT4G22650.1	AT4G22370.1	AT4G21700.1	AT4G21500.1	AT4G20420.1	AT4G19330.1	AT4G19420.1	AT4G19190.1	AT4G18490.1	AT4G18090.1	AT4G13330.1	AT4G12960.1	AT4G12220.1	AT4G11590.1	AT4G09840.1	AT4G07790.1	AT4G07960.1	AT4G07740.1	AT4G07340.1	AT4G07500.1	AT4G07640.1	AT4G04830.1	AT4G01030.1	AT4G01140.1	AT4G00160.1	AT1G32040.1	AT1G16705.1	AT2G33520.1	AT5G28590.1	AT5G28600.1	AT1G16820.1	AT1G48780.1	AT3G12320.1	AT1G69480.1	AT1G66770.1	AT1G32570.1	AT3G19550.1	AT3G28790.1	AT3G31910.1	AT3G28270.1	AT3G29640.1	AT3G32260.1	AT3G32270.1	AT3G24250.1	AT3G18840.1	AT3G18900.1	AT3G20700.1	AT3G32050.1	AT2G34070.1	AT3G25640.1	AT3G21360.1	AT3G22180.1	AT3G18540.1	AT3G24680.1	AT3G23960.1
GO:0008152	0.019016681	24/1181	0.398597802	1	metabolic process	AT5G67430.1	AT5G50590.1	AT5G38120.1	AT3G46660.1	AT3G42850.1	AT4G35650.1	AT4G20210.1	AT4G11840.1	AT4G03140.1	AT4G00240.1	AT3G11340.1	AT3G05260.1	AT3G05170.1	AT1G50090.1	AT1G64910.1	UGT75B2	AT1G10070.2	AT1G62610.1	AT1G51260.1	AT2G39030.1	AT2G41250.1	AT2G47150.1	AT2G37700.1	AT2G30670.1																																																																																																																																																																																																																																	
GO:0008643	0.001752017	2/1181	0.618776465	1	carbohydrate transport	ATINT2	ATINT3																																																																																																																																																																																																																																																							
GO:0009058	0.003686535	6/1181	0.269657963	1	biosynthetic process	AT3G55590.1	AT4G23590.1	AT4G19460.1	AT3G27440.1	AT2G24850.1	AT1G04220.1																																																																																																																																																																																																																																																			
GO:0009081	0.000219002	2/1181	0.02480534	1	branched chain family amino acid metabolic process	AT1G50090.1	AT1G10070.2												
GO:0009407	0.001679016	2/1181	0.595483078	1	toxin catabolic process	ATGSTT2	ATGSTF5												
GO:0009408	0.003431033	5/1181	0.38152881	1	response to heat	AT5G02490.1	AT3G51910.1	AT4G12400.1	UVH3	AT1G59860.1									
GO:0009414	0.003358032	4/1181	0.564339694	1	response to water deprivation	RD29B	ANAC072	RD26	ATHB-7										
GO:0009416	0.003212031	4/1181	0.529003985	1	response to light stimulus	AT5G48130.1	AT5G13600.1	AT3G08570.1	AT2G29110.1										
GO:0009555	0.000401504	2/1181	0.078892304	1	male gametophyte development	ACA9	AT1G63990.1												
GO:0009611	0.002993028	3/1181	0.692106462	1	response to wounding	AT5G43580.1	AT4G10270.1	TAT3											
GO:0009620	0.000912509	2/1181	0.293373102	1	response to fungus	PR5K	SON1												
GO:0009639	0.001168011	2/1181	0.404000063	1	response to red or far red light	ATGA2OX2	AT2G32250.2												
GO:0009644	0.001131511	2/1181	0.388631022	1	response to high light intensity	AT3G51910.1	AT4G12400.1												
GO:0009651	0.005110049	8/1181	0.257485348	1	response to salt stress	PAP1	AtMYB59	RD29B	ATHB-12	AtMYB74	AT1G01060.1	AtMYB7	AT2G46830.1						
GO:0009664	0.00102201	2/1181	0.341544622	1	cell wall organization and biogenesis (sensu Magnoliophyta)	AT5G19810.1	AT4G08380.1												
GO:0009723	0.003358032	8/1181	0.044992081	1	response to ethylene stimulus	ARR2	AtMYB59	AtMYB74	MIF1	AT1G01060.1	PDR12	AtMYB7	AT2G46830.1						
GO:0009733	0.008577581	14/1181	0.139440235	1	response to auxin stimulus	GH3.3	LRP1	PAP1	AT5G20810.1	AtMYB59	AT5G13350.1	AtMYB76	AT3G61900.1	AT3G51200.1	FUS3	MIF1	AT1G19830.1	AT1G01060.1	AT2G46830.1
GO:0009735	0.001423514	3/1181	0.235826127	1	response to cytokinin stimulus	ARR2	AT4G37790.1	MIF1											
GO:0009737	0.005876556	14/1181	0.01004735	1	response to abscisic acid stimulus	ATEM1	AtMYB9	AT5G59220.1	RD29B	ATHB-12	PRN	AtMYB41	RD26	AtMYB74	MIF1	AT1G01060.1	AtMYB7	ATHB-7	AT2G46830.1
GO:0009738	0.001314012	3/1181	0.201593608	1	abscisic acid mediated signaling	RD29B	AT1G69260.1	ATHB-7								
GO:0009739	0.002628025	5/1181	0.198740251	1	response to gibberellic acid stimulus	AtMYB59	MIF1	AT1G01060.1	AtMYB7	AT2G46830.1						
GO:0009751	0.003613534	8/1181	0.064027597	1	response to salicylic acid stimulus	AtMYB59	AT5G03780.1	AtMYB107	AtMYB62	AT1G01060.1	PDR12	AtMYB7	AT2G46830.1			
GO:0009753	0.004015038	10/1181	0.020504463	1	response to jasmonic acid stimulus	PAP1	AtMYB59	AtMYB76	AtMYB74	AtMYB113	AT1G01060.1	PDR12	TAT3	AtMYB7	AT2G46830.1	
GO:0009793	0.009052086	11/1181	0.504920597	1	embryonic development (sensu Magnoliophyta)	ATEM1	AT5G06760.1	DME	EMB175	CRU3	EMB1025	EMB2597	EMB2743	FUS3	AT1G52690.1	EMB2301
GO:0009813	0.000839508	2/1181	0.260960862	1	flavonoid biosynthetic process	MYB12	AT5G63580.1									
GO:0009821	0.000474505	3/1181	0.016520813	1	alkaloid biosynthetic process	AT1G35190.1	AT3G59530.1	AT3G51440.1								
GO:0009873	0.001423514	2/1181	0.505726983	1	ethylene mediated signaling pathway	ARR2	AT1G72360.1									
GO:0009908	0.001423514	5/1181	0.025210879	1	flower development	SAP	NAP	SUP	JAG	AT1G24260.1						
GO:0009910	0.000985509	5/1181	0.005397399	1	negative regulation of flower development	MAF4	MAF5.1	FLC	TFL1	EFS						
GO:0009911	0.000693507	4/1181	0.007925617	1	positive regulation of flower development	CAL	FD	TSF	FT							
GO:0009965	0.000912509	2/1181	0.293373102	1	leaf morphogenesis	ROT3	JAG									
GO:0010048	0.000401504	2/1181	0.078892304	1	vernalization response	MAF5.1	FLC									
GO:0010093	0.000328503	3/1181	0.005519746	1	specification of floral organ identity	SUP	JAG	3-Sep								
GO:0010105	0.000401504	2/1181	0.078892304	1	negative regulation of ethylene mediated signaling pathway	AT3G23150.1	AT1G04310.1									
GO:0010150	0.000474505	2/1181	0.105778058	1	leaf senescence	ARR2	ANAC029									
GO:0015031	0.004270541	4/1181	0.747825254	1	protein transport	AtRABH1a	AT3G45000.1	AtRABA4d	AtRABA6a																		
GO:0016036	0.000620506	2/1181	0.165080001	1	cellular response to phosphate starvation	PAP1	AT5G20410.1																				
GO:0016192	0.000985509	2/1181	0.325580433	1	vesicle-mediated transport	AT2G25340.1	AT2G32670.1																				
GO:0016310	0.000657006	2/1181	0.180690869	1	phosphorylation	AT4G15530.1	AT3G42850.1																				
GO:0016567	0.002847027	5/1181	0.246006365	1	protein ubiquitination	AT5G65500.1	AT5G37490.1	SON1	AT1G76390.1	AT1G01670.1																	
GO:0019722	0.000438004	2/1181	0.092046174	1	calcium-mediated signaling	CBL5	CBL8																				
GO:0019915	0.000620506	3/1181	0.034573359	1	sequestering of lipid	AT5G07520.1	OLEO1	AT3G18570.1																			
GO:0019953	0.000474505	3/1181	0.016520813	1	sexual reproduction	AT5G07520.1	AT1G75910.1	AT1G75890.1																			
GO:0030001	0.002737526	4/1181	0.406000955	1	metal ion transport	AT5G52670.1	AT5G52690.1	AT5G52740.1	AT2G28090.1																		
GO:0042254	0.004599044	2/1181	0.974329097	1	ribosome biogenesis and assembly	AT5G59240.1	AtRABA4d																				
GO:0042545	0.002263021	3/1181	0.503483123	1	cell wall modification	AT5G18990.1	AT3G17060.1	AT1G23200.1																			
GO:0045449	0.021352703	22/1181	0.774175508	1	regulation of transcription	BHLH093	AT5G65100.1	AT5G60470.1	AT5G46910.1	AT5G43270.1	AT5G17300.1	AT3G57670.1	AT4G38000.1	AT4G12240.1	AT2G43140.1	AtMYB113	AT1G26610.1	AT1G26790.1	AT1G01060.1	ANAC026	AtTLP5	AT1G60300.1	AT1G55580.1	AT2G24340.1	AT2G18490.1	AT2G26880.1	AT2G34880.1
GO:0045487	0.000182502	2/1181	0.017019814	1	gibberellic acid catabolic process	ATGA2OX2	ATGA2OX3																				
GO:0046686	0.001788517	4/1181	0.159726048	1	response to cadmium ion	AtMYB59	AT1G01060.1	AtMYB7	AT2G46830.1																		
GO:0048364	0.00109501	2/1181	0.373088127	1	root development	WAG2	PLT2																				
GO:0048437	0.000255502	2/1181	0.033745833	1	floral organ development	AT1G63990.1	SUB																				
GO:0048440	0.000365003	3/1181	0.007634445	1	carpel development	AG	NUB	JAG	
GO:0048481	0.000912509	3/1181	0.090945208	1	ovule development	SUB	INO	3-Sep	
GO:0048653	0.000255502	2/1181	0.033745833	1	anther development	NUB	JAG		
GO:0048765	0.000328503	2/1181	0.054643905	1	root hair cell differentiation	MRH3	MRH4		
GO:0050832	0.001314012	2/1181	0.463481964	1	defense response to fungus	AT5G39580.1	AT2G35000.1		
GO:0051707	0.002299522	4/1181	0.287856883	1	response to other organism	AT5G24550.1	FMO1	AT2G24810.1	YLS9

Line RNAi-C1:
1.5-Fold Upregulated Cellular Component
GMRG_Term	Pop_frac	Study_frac	Raw_es	e-score	Description	Contributing_genes																																																																																																																																																																																																																																																								
GO:0012505	0.154239171	236/1171	5.66E-06	0.000328248	endomembrane system	AT2G26380.1	AT4G15210	AT4G17690.1	AT4G15200.1	AT4G14080.1	PAP1	AT5G11100.1	AT5G19810.1	AT5G20690.1	AT5G20560.1	AT1G51910.1	AT5G15720.1	AT5G15725.1	AT1G31670.1	AT5G35390.1	AT5G36220.1	AT5G25180.1	LCR74	AT5G62490.1	AT5G62340.1	AT5G60630.1	AT5G59330.1	AT5G57500.1	AT5G54300.1	AT5G53710.1	AT5G52400.1	AT5G51950.1	AT5G51520.1	AT5G50590.1	AT5G49670.1	AT5G48430.1	AT5G47330.1	AT5G45180.1	AT5G39870.1	AT5G39580.1	AT5G38960.1	AT5G39110.1	AT5G38160.1	AT5G38240.1	AT5G38280.1	AT5G37690.1	AT5G36720.1	AT5G36770.1	AT5G24550.1	AT5G22680.1	AT5G19110.1	AT5G14650.1	AT5G11940.1	AT5G11540.1	AT5G09520.1	AT5G06820.1	AT5G06020.1	AT5G06040.1	LAC12	AT5G03620.1	AT5G01870.1	AT3G63040.1	AT3G62740.1	AT3G61880.1	AT3G60570.1	AT3G60140.1	AT3G59530.1	AT3G58540.1	AT3G56540.1	AT3G54510.1	AT3G54240.1	AT3G51440.1	AT3G50960.1	AT3G49820.1	AT3G49340.1	AT3G48580.1	AT3G46340.1	AT3G45940.1	AT3G42550.1	AT3G42190.1	AT4G39440.1	AT4G39010.1	AT4G39110.1	AT4G38830.1	AT4G34600.1	AT4G31110.1	AT4G29980.1	AT4G30040.1	LCR24	AT4G29180.1	AT4G28940.1	AT4G28460.1	ATPAP24	AT4G23210.1	AT4G23350.1	AT4G21590.1	AT4G21490.1	AT4G21500.1	AT4G20420.1	AT4G19420.1	AT4G18990.1	AT4G12960.1	AT4G11050.1	AT4G10520.1	AT4G10540.1	AT4G10550.1	APUM15	AT4G08380.1	AT4G04500.1	AT4G01140.1	AT4G00960.1	FMO1	LAC1	AT3G11320.1	AT3G11340.1	AtRABA4d	AT1G31450.1	AT3G28790.1	AT3G24250.1	AT2G34070.1	AT3G22180.1	AT3G28600.1	AT3G28640.1	AT3G25010.1	AT3G25050.1	AT3G28890.1	AT3G20110.1	AT3G29763.1	AT2G21740.1	AT1G63590.1	APUM25	AT3G11000.1	AT3G23150.1	AT3G19310.1	AT3G29100.1	AT3G15860.1	AT3G22640.1	AT3G14320.1	AT3G17230.1	AT3G02440.1	AT3G02970.1	AT3G04370.1	AT3G08570.1	AT3G07840.1	AT3G10460.1	AT3G07450.1	AT3G02240.1	AT3G01130.1	AT1G02310.1	AT1G19090.1	AT1G35230.1	SCRL6	AT1G71160.1	SCPL4	AT1G70720.1	AT1G06260.1	AT1G29050.1	AT1G29195.1	SCPL44	AT1G02550.1	AT1G26390.1	AT1G26380.1	AT1G26790.1	AT1G79680.1	AT1G18830.1	AT1G07690.1	AT1G71691.2	AT1G71696.1	AT1G14430.1	AT1G33055.1	AT1G32680.1	AT1G16090.1	AT1G11540.1	AT1G11560.1	AT1G50560.1	AT1G02813.1	AT1G72990.2	AT1G47485.1	AT1G15190.1	AT1G14220.1	AT1G29020.1	AT1G28710.1	AT1G13140.1	AT1G64930.1	AT1G75620.1	AT1G75550.1	AT1G78480.1	AT1G54020.2	XET	AT1G05700.1	AT1G05580.2	AT2G14100.1	AT2G10870.1	AT2G12480.2	AT2G31910.1	AT2G24810.1	AT1G04310.1	AT2G37010.1	AT2G21110.1	AT2G28010.1	AT1G11920.1	AT3G43460.1	AT1G61810.2	AT1G55610.1	AT1G65500.1	AT1G65570.1	AT1G62210.1	AT1G62260.1	AT1G61490.1	AT1G76960.1	AT1G27080.1	AT1G61667.1	AT1G61610.1	AT1G51260.1	AT2G07719.1	AT2G42930.1	LCR10	AT2G15470.1	AT2G20030.1	AT2G35733.1	AT2G07739.1	CYP710A3	AT2G27690.1	AT2G47950.1	AT2G16980.1	AT2G46960.2	AT2G46880.2	AT2G29110.1	AT2G29000.1	AT2G39560.1	CYP710A1	LCR51	AT2G38185.3	AT2G41480.1	AT2G43880.1	AT2G19360.1	AT2G19230.1	AT2G44460.1	AT2G35000.1	AT2G30770.1	AT2G33020.1													
GO:0005575	0.32861903	442/1171	0.000178602	0.010358895	cellular_component	ARD	LRP1	AT4G25580.1	AT4G17130.1	AT4G17000.1	AT4G16590.1	AT4G16320.1	AT4G16380.1	AT4G14810.1	AT1G24996.1	AT1G35143.1	AT1G35190.1	AT5G19490.1	AT5G28520.1	AT5G20770.1	AT5G20810.1	AT5G21150.1	AT5G28700.1	AT5G32610.1	ATEM1	AT3G44860.1	AT1G40230.1	AT1G57650.1	AT5G16160.1	AT5G35270.1	AT5G34460.1	AT5G29210.1	AT5G28140.1	AT5G27800.1	AT5G27810.1	AT5G27890.1	AT5G26270.1	AT5G25240.1	AT5G25290.1	AT5G67430.1	AT5G67050.1	AT5G65540.1	BST1	AT5G65170.1	AT5G64690.1	AT5G63580.1	AT5G63320.1	AT5G60880.1	AT5G60260.1	AT5G59110.1	AT5G58690.1	DDB2	AT5G57610.1	AT5G57320.1	AT5G56750.1	AT5G56880.1	GAMT2	AT5G56370.1	AT5G55650.1	AT5G55360.1	AT5G54030.1	AT5G52670.1	AT5G52690.1	AT5G52740.1	AT5G52800.1	RD29B	ATPP2-A14	AT5G51590.1	AT5G51160.1	AT5G50270.1	AT5G49380.1	AT5G49560.1	AT5G48420.1	AT5G48080.1	ELP1	AT5G47740.1	AT5G45630.1	AT5G44760.1	AT5G43550.1	AT5G43580.1	AT5G43480.1	AT5G42840.1	AT5G42290.1	AT5G41320.1	AT5G39890.1	AT5G40320.1	AT5G39380.1	AT5G38900.1	AT5G38370.1	AT5G38080.1	AT5G37240.1	AT5G35830.1	AT5G35870.1	AT5G35540.1	AT5G24410.1	AT5G23960.1	AT5G24080.1	AT5G23800.1	AT5G23480.1	AT5G23180.1	AT5G16480.1	AT5G15120.1	AT5G15290.1	AT5G14090.1	AT5G13600.1	AT5G13350.1	AT5G12240.1	AT5G11470.1	AT5G09700.1	AT5G06760.1	AT5G06980.1	AT5G05060.1	TFL1	AT5G04080.1	AT5G03780.1	AT5G03360.1	AT5G03570.1	AT5G03020.1	AT5G02210.1	AT5G01740.1	AT5G01660.1	AT5G01320.1	AT5G01150.1	AT3G63050.1	AT3G61900.1	AT3G61410.1	AT3G61400.1	AT3G61300.1	PRN	AT3G58770.1	AT3G57460.1	AT3G55890.1	AT3G55720.1	AT3G55880.1	AT3G55910.1	AT3G55970.1	AT3G56000.1	AT3G55580.1	AT3G55190.1	AT3G54490.1	AT3G51700.1	AT3G51720.1	AT3G51200.1	AT3G48120.1	AT3G47130.1	AT3G47230.1	AT3G47260.1	AT3G46660.1	AT3G46360.1	AT3G46150.1	AT3G45920.1	AT3G45490.1	AT3G45500.1	AT3G45110.1	AT3G44700.1	AT3G42820.1	AT3G42300.1	AT3G42330.1	AT3G42090.1	AT3G42130.1	AT4G40020.1	AT4G38560.1	AT4G37460.1	AT4G34850.1	AT4G34420.1	AT4G33790.1	AT4G33925.1	AT4G32870.1	AT4G32950.1	AT4G31960.1	AT4G29580.1	AT4G26920.1	CBL7	AT4G26120.1	AT4G25380.1	AT4G24260.1	PWD	AT4G23960.1	AT4G24110.1	AT4G23590.1	AT4G23840.1	AT4G23680.1	AT4G23000.1	AT4G23070.1	AT4G21830.1	TSF	AT4G19330.1	AT4G19460.1	AT4G19190.1	AT4G18490.1	ANAC071	AT4G18090.1	EMB2597	AT4G12400.1	AT4G11590.1	PLDGAMMA3	AT4G09840.1	AT4G08430.1	AT4G07960.1	AT4G07740.1	AT4G07340.1	AT4G07640.1	AT4G05310.1	AT4G04690.1	AT4G04830.1	AT4G03140.1	AT4G02090.1	CBL5	AT4G01030.1	AT4G00160.1	AT1G25460.1	AT1G32040.1	AT1G16705.1	AT4G10260.1	AT2G33520.1	AT2G40500.1	AT5G28600.1	ATTPS2	AT1G16820.1	AT1G48780.1	AT3G12320.1	AT1G66860.1	AT1G32570.1	AT3G32900.1	AT3G31910.1	AT3G28270.1	AT3G29640.1	AT3G32260.1	AT3G32270.1	AT3G18900.1	AT3G32050.1	AT3G25640.1	AT3G21360.1	AT3G18540.1	AT3G22920.1	AT3G24680.1	AT3G23960.1	AT3G23870.1	AT3G19200.1	AT3G18250.1	AT3G28170.1	AT3G30440.1	AT3G27290.1	AT3G22090.1	AT3G30220.1	AT3G28150.1	AT2G23480.1	AT2G40990.1	AT2G28090.1	SRO2	AT1G61320.1	AT1G30850.1	AT2G16290.1	AT3G45800.1
GO:0000148	0.00044428	3/1171	0.013327471	0.772993291	"1,3-beta-glucan synthase complex"	AT5G36870.1	AT3G59100.1	AT3G14570.1																																																																																																																																																																																																																																																						
GO:0000151	0.002924843	4/1171	0.449265238	1	ubiquitin ligase complex	AT5G65500.1	AT5G37490.1	AT1G76390.1	AT1G01670.1																																																																																																																																																																																																																																																					
GO:0000178	0.001962236	2/1171	0.675552283	1	exosome (RNase complex)	AtRABA4d	AtRABA6a																																																																																																																																																																																																																																																							
GO:0000786	0.002184376	2/1171	0.731529568	1	nucleosome	AT1G08170.1	AT2G18050.1																																																																																																																																																																																																																																																							
GO:0005576	0.003072936	6/1171	0.151023408	1	extracellular region	AT5G07520.1	AT3G60570.1	AT4G33710.1	AT1G75910.1	AT1G75890.1	AT2G18660.1																																																																																																																																																																																																																																																			
GO:0005622	0.018918919	17/1171	0.896425519	1	intracellular	AT4G15250.1	AT5G66280.1	AT5G60470.1	AT5G56200.1	AT3G57670.1	AT4G34970.1	AT4G21070.1	AtRABA4d	AT3G27170.1	AT3G13210.1	AT3G23130.1	NUB	ATARFD1B	AT1G49900.1	AtRABA6a	AT1G26610.1	AT2G18490.1																																																																																																																																																																																																																																								
GO:0005634	0.071306923	92/1171	0.175901184	1	nucleus	AT2G23340.1	MYB12	ARR2	PAP1	AT1G26310.1	PI	AT5G16770.2	AT1G31640.1	ALC	BHLH093	AT5G65070.1	MAF5.1	AT5G65100.1	AT5G62500.1	AT5G59780.2	AT5G54070.1	AT5G45980.1	AT5G43270.1	AtMYB89	AT5G37900.1	AT5G36670.1	RAX1	AT5G18560.1	AT5G17320.1	AT5G17300.1	AtMYB76	DME	AT3G61890.1	SYN3	AT3G54990.1	AT3G51910.1	AT4G37790.1	FD	AtMYB41	AT4G27410.1	AT4G27640.1	AT4G22950.1	AT4G18960.1	AtMYB74	AT1G13600.1	ANAC029	NAP1;4	AT3G13672.1	AT3G28030.1	AT2G43140.1	KRP5	AT3G22830.1	AtMYB107	AT3G03260.1	AT3G01970.1	ATHB20	AtMYB106	HFR1	AGL28	AT1G64380.1	ATCYP59	AtMYB113	JAG	AT1G69310.1	AT1G69260.1	AtMYB62	AT1G72360.1	MEA	AT1G07540.1	AT1G75390.1	AT1G26760.1	AT1G01060.1	AT1G08170.1	AT1G80740.1	AT1G55970.1	AT1G77920.1	AT1G49520.1	AT1G14750.1	INO	ATHB23	AT2G06330.1	AT1G77300.1	AT1G24260.1	PLT2	AT2G22630.1	AtMYB7	FIS2	AT2G35700.1	AT2G19640.1	AT2G46680.1	AT2G35210.2	AT2G46130.1	AT2G46830.1	AT2G44910.1	AT2G22800.1	AT2G34880.1	AT2G33710.1																																																																																																																																																													
GO:0005643	0.000814513	3/1171	0.067793723	1	nuclear pore	AT4G27640.1	AT1G59660.1	AT2G45000.1																																																																																																																																																																																																																																																						
GO:0005730	0.00188819	2/1171	0.654888725	1	nucleolus	SUVR1	AT2G33710.1																																																																																																																																																																																																																																																							
GO:0005737	0.015401703	7/1171	0.999209724	1	cytoplasm	PI	ATGSTT2	AT3G42850.1	SDH	AT4G27640.1	JAC1	ATGSTF5																																																																																																																																																																																																																																																		
GO:0005739	0.110366531	96/1171	0.999577764	1	mitochondrion	AT2G40910.2	AT1G44414.1	AT4G16090.1	AT5G09430.1	AT4G36380.1	AT4G37150.1	AT1G31640.1	AT5G14870.1	AT5G04860.1	AT5G67040.1	AT5G66360.1	AtRABH1a	AT5G60870.1	AT5G59810.1	AT5G54410.1	AT5G50360.1	AT5G44880.1	AT5G18350.1	AT5G15340.1	AT5G08270.1	AT5G07400.1	AT5G06080.1	AT3G61170.1	AT3G55940.1	AT3G55590.1	AT3G48010.1	AT3G44770.1	AT4G40070.1	AT4G35650.1	AT4G33310.1	AT4G27220.1	AT4G26680.1	AT4G13330.1	AT4G12220.1	AT4G12240.1	AT4G11170.1	AT4G07500.1	AT4G02750.1	AT5G28590.1	AT1G20720.1	AT1G72070.1	AT3G31410.1	AT3G19550.1	AT3G20700.1	AT3G24000.1	AT3G22550.1	AT3G29630.1	AT3G22020.1	ERD5	AT3G04700.1	AT3G26690.2	AT3G23130.1	AT3G19920.1	AT3G27590.1	AT3G25960.1	UBC37	AT3G15650.1	AT3G14280.1	AT3G15490.1	AT3G16610.1	AT3G08860.1	AGL28	AT1G20550.1	AT1G55220.1	AT1G68110.1	AT1G73260.1	AT1G66360.1	AT1G74360.1	AT1G68510.1	AT1G69350.1	AT1G17450.1	AT1G33660.1	AT1G02940.1	AT1G68630.1	AT1G72990.1	AT1G06440.1	AT1G11710.1	AT1G64910.1	MCCA	AT2G20470.1	AT2G07672.1	AT2G24780.1	AT2G04795.1	AT2G35990.1	AT1G78740.1	AT2G25370.1	CNX2	AT2G18100.1	AT2G40680.1	AT2G37840.1	AT2G28180.1	AT2G41250.1	AT2G23660.1	AT2G42040.1	AT2G32790.1	AT2G30680.1																																																																																																																																																									
GO:0005829	0.005627545	4/1171	0.899977826	1	cytosol	AT5G02490.1	LKR	AT1G67980	AT1G21120.1																																																																																																																																																																																																																																																					
GO:0005834	0.002480563	2/1171	0.793205579	1	heterotrimeric G-protein complex	AT5G02430.1	AT1G47610.1																																																																																																
GO:0005840	0.008885598	5/1171	0.979963649	1	ribosome	AT5G59240.1	AT5G40040.1	AT3G11120.1	AT3G28500.1	AT2G07725.1																																																																																													
GO:0005843	0.002184376	3/1171	0.474227235	1	cytosolic small ribosomal subunit (sensu Eukaryota)	AT5G09490.1	AT5G59240.1	AT3G49080.1																																																																																															
GO:0005875	0.002258423	2/1171	0.74827432	1	microtubule associated complex	AT4G39050.1	AT1G18410.1																																																																																																
GO:0005886	0.005738615	3/1171	0.966561355	1	plasma membrane	PDR12	SUB	ATVAMP725																																																																																															
GO:0009341	0.000740466	2/1171	0.2143201	1	beta-galactosidase complex	AT1G72990.1	AT1G72990.2																																																																																																
GO:0009505	0.006553128	6/1171	0.78400804	1	cell wall (sensu Magnoliophyta)	AT5G43980.1	AT5G18990.1	AT3G24480.1	GRP-5	AT3G17060.1	AT1G23200.1																																																																																												
GO:0009507	0.121066272	98/1171	0.999989125	1	chloroplast	AT5G12460.1	AT4G16960.1	AT5G28860.1	AT5G19410.1	AT1G77405.1	AT5G27200.1	AT5G25120.1	AT5G66660.1	AT5G64190.1	AT5G63390.1	AT5G60030.1	AT5G59220.1	AT5G57690.1	AT5G56240.1	AT5G56250.1	AT5G55570.1	AT5G54090.1	AT5G49590.1	AT5G49020.1	AT5G48130.1	AT5G46470.1	AT5G43770.1	AT5G40050.1	AT5G39520.1	AT5G39220.1	AT5G38120.1	AT5G35770.1	AT5G19020.1	AT5G18370.1	AT5G17680.1	PROPEP5	AT5G02020.1	AT3G62890.1	AT3G60790.1	AT3G57670.1	AT3G56600.1	AT3G46750.1	AT4G39753.1	AT4G39050.1	AT4G38000.1	AT4G37710.1	AT4G35690.1	AT4G33560.1	ATGPX7	AT4G24860.1	PWD	AT4G22650.1	AT4G22370.1	AT4G21700.1	EMB1025	AT4G20210.1	AT4G00600.1	AT4G10270.1	AT3G18840.1	AT3G52310.1	AT3G19160.1	AT1G60400.1	AT2G10390.1	AT3G24780.1	AT3G21570.1	AT3G05790.1	ATGA20OX5	AT1G44030.1	AT1G68890.1	AT1G71530.1	MIF1	AT1G49000.1	AT1G75390.1	AT1G26680.1	AT1G26760.1	AT1G01690.1	AT1G50040.1	AT1G65850.1	AT1G55970.1	AT1G59660.1	AT1G73000.1	AT1G14750.1	AT2G17600.1	UGT75B2	AT2G31690.1	AT1G31080.1	AT2G09910.1	YLS9	HEMA3	ATBCAT-2	AT1G62130.1	AT1G52040	AT1G55580.1	AT2G07713.1	AT2G21030.1	AT2G20150.1	CNX2	AT2G07724.1	AT2G45000.1	AT2G41440.1	AT2G38240.1	AT2G43990.1	AT2G34880.1
GO:0009543	0.002628656	2/1171	0.819080434	1	thylakoid lumen (sensu Viridiplantae)	AT3G57680.1	PSBP-2																																																																																																
GO:0009986	0.0011107	2/1171	0.375789941	1	cell surface	AT5G19810.1	AT4G08380.1																																																																																																
GO:0016020	0.045575713	58/1171	0.272720286	1	membrane	AT4G16960.1	AT1G25270.1	ATINT2	AT5G13170.1	AT1G77380.1	AT1G57630.1	AT5G14870.1	ATOPT9	AT5G50800.1	AT5G50300.1	AT5G46470.1	AT5G45060.1	AT5G40260.1	NIP4;1	AT5G18350.1	AT5G18370.1	AT5G17680.1	AT5G17970.1	AT5G11570.1	AT5G07520.1	EMB1899	AT3G54510.1	AT3G48010.1	AT3G45720.1	AT3G45810.1	AT3G44480.1	AT4G30420.1	OLEO1	AT4G21680.1	AT4G20310.1	AT4G13420.1	AT4G04110.1	AT4G00350.1	AT2G33260.1	AT1G66780.1	AT1G66770.1	AT3G18570.1	AT3G23150.1	AT1G52180.1	AT1G67640.1	AT1G70460.1	ATNRT2:1	AT1G32450.1	AT1G01070.1	AT1G33090.1	AT1G65850.1	AT1G15150.1	AT1G64820.1	AT1G10540.1	AT2G25340.1	AT1G04310.1	AT1G60030.1	AT1G78720.1	AT1G27080.1	ATINT3	AT2G29110.1	AT2G41190.1	AT2G32670.1																																								
GO:0016021	0.01292114	10/1171	0.939550999	1	integral to membrane	AT4G23700.1	AT1G69480.1	AT3G29060.1	AT3G29100.1	AT1G64170.1	AT1G05580.2	AT2G31910.1	AT2G13620.1	AT2G47770.1	AT2G16980.1																																																																																								
GO:0019005	0.00088856	2/1171	0.279412839	1	SCF ubiquitin ligase complex	SON1	ASK20																																																																																																
GO:0031225	0.008811551	9/1171	0.708354707	1	anchored to membrane	AT5G58170.1	MRH4	AT1G30800.1	AT3G12660.1	AT3G27410.1	AT1G05450.1	AT1G63550.1	AT2G48140.1	AT2G31050.1																																																																																									
GO:0048046	0.002813773	3/1171	0.64569337	1	apoplast	AT5G38960.1	AT5G39110.1	AT1G18970.1																																																																																															

Line RNAi-C1:
1.5-Fold Upregulated Molecular Function
GMRG_Term	Pop_frac	Study_frac	Raw_es	e-score	Description	Contributing_genes
GO:0003700	0.0614224915242011	102/1202	0.000577584291531603	0.128801297011547	transcription factor activity	AT2G23340.1	MYB12	AT4G16110.1	AT4G15250.1	PAP1	AT1G26310.1	AT5G20240.1	AtMYB9	AT1G31640.1	ALC	AT5G67110.1	BHLH093	AT5G65070.1	MAF5.1	AT5G65100.1	AT5G60470.1	AT5G59780.2	AT5G56200.1	AT5G54070.1	AT5G46910.1	AT5G45980.1	AT5G43270.1	AtMYB89	AT5G35770.1	RAX1	AT5G18560.1	AT5G17320.1	AT5G17300.1	AT5G10140.1	FLC	AtMYB76	AT3G61890.1	AT3G57670.1	AT3G54990.1	AT3G51910.1	AT4G38000.1	AT4G37790.1	AT4G35900.1	AtMYB41	ANAC072	AT4G22950.1	AG	ANAC071	AT4G12240.1	AtMYB74	AT1G13600.1	ANAC029	AT2G43140.1	AT3G23130.1	AT3G26790.1	AT3G22830.1	ANAC056	AtMYB107	ANAC045	AT3G03260.1	AT3G01970.1	ATHB20	AtMYB106	AT1G02340.1	AGL28	AT1G64380.1	AT1G49900.1	AtMYB113	MIF1	JAG	AT1G69310.1	AtMYB62	AT1G72360.1	AT1G02580.1	AT1G26610.1	AT1G75390.1	AT1G26680.1	AT1G26790.1	ANAC010	AT1G01060.1	AT1G77920.1	ANAC026	AtTLP5	INO	AT2G16210.1	ATHB23	ANAC005	AT1G60300.1	AT1G55580.1	AT1G51190.1	AGL17	AtMYB7	AT2G20110.1	AT2G24430.1	AT2G24340.1	AT2G35670.1	AT2G35700.1	AT2G18490.1	ATHB-7	AT2G46130.1	EMB2301	AT2G46830.1	AT2G44910.1	AT2G22800.1	AT2G26880.1	AT2G34880.1	AT2G33710.1	
GO:0008429	0.000252470605208108	3/1202	0.00249455377950418	0.556285492829433	phosphatidylethanolamine binding	AT5G03840.1	AT4G20370.1	FT	
GO:0015385	0.00126235302604054	6/1202	0.00361609533230635	0.806389259104317	sodium:hydrogen antiporter activity	ATCHX17	ATCHX16	ATCHX23	ATCHX21	ATCHX15	ATCHX8	
GO:0000156	0.00144268917261776	2/1202	0.522412620052842	1	two-component response regulator activity	ARR2	AT4G16110.1	
GO:0000166	0.00858400057707567	12/1202	0.337723702296729	1	nucleotide binding	AT4G16960.1	DDB2	AT5G46470.1	AT5G18350.1	AT5G18370.1	AT5G17970.1	AT4G24860.1	AT4G11170.1	AT1G18830.1	AT1G47610.1	AT2G05720.1	AT1G03905.1	
GO:0003674	0.356452427324533	467/1202	0.00987058336015886	1	molecular_function	AT2G40910.1	AT5G12460.1	AT1G44414.1	AT4G17130.1	AT4G17000.1	AT4G16090.1	AT4G16320.1	AT4G16380.1	AT4G14650.1	AT4G14810.1	AT1G24996.1	AT1G35143.1	AT1G42220.1	AT5G11100.1	AT5G28520.1	AT5G20770.1	AT5G28860.1	AT5G28700.1	AT5G32610.1	ATEM1	AT1G40230.1	AT1G77405.1	AT5G16160.1	AT5G15725.1	AT5G34460.1	AT5G29210.1	AT5G28140.1	AT5G27800.1	AT5G27810.1	AT5G27890.1	AT5G26270.1	AT5G25240.1	AT5G25290.1	AT5G67040.1	AT5G66660.1	AT5G65540.1	AT5G65170.1	AT5G64690.1	AT5G63390.1	AT5G62490.1	AT5G60630.1	AT5G60260.1	AT5G59330.1	AT5G59110.1	AT5G56750.1	AT5G56880.1	AT5G56370.1	AT5G55570.1	AT5G55650.1	AT5G54410.1	AT5G54300.1	AT5G53710.1	AT5G52800.1	RD29B	ATPP2-A14	AT5G51590.1	AT5G50360.1	AT5G50270.1	AT5G49670.1	AT5G49380.1	AT5G49560.1	AT5G49590.1	MRH4	AT5G48420.1	AT5G48430.1	AT5G48080.1	AT5G47740.1	AT5G46140.1	AT5G45630.1	AT5G44760.1	AT5G44880.1	AT5G43980.1	AT5G43550.1	AT5G43770.1	AT5G43480.1	AT5G42290.1	AT5G41320.1	AT5G40050.1	AT5G39890.1	AT5G39380.1	AT5G39520.1	AT5G39560.1	AT5G38370.1	AT5G38080.1	AT5G37240.1	AT5G36720.1	AT5G36770.1	AT5G35870.1	AT5G35540.1	AT5G23800.1	AT5G23480.1	AT5G23180.1	AT5G22680.1	AT5G19020.1	AT5G15120.1	AT5G15290.1	AT5G15340.1	AT5G14090.1	AT5G12240.1	PROPEP5	AT5G09520.1	AT5G08270.1	AT5G06760.1	AT5G06980.1	AT5G06080.1	AT5G06020.1	AT5G04080.1	AT5G03780.1	AT5G03570.1	AT5G03020.1	AT5G02210.1	AT5G02020.1	AT5G01740.1	AT5G01660.1	AT5G01730.1	AT3G63040.1	AT3G63050.1	AT3G62890.1	AT3G61900.1	AT3G61410.1	AT3G61170.1	AT3G61300.1	AT3G60790.1	AT3G60570.1	SYN3	AT3G58540.1	AT3G58770.1	AT3G57460.1	AT3G55890.1	AT3G55720.1	AT3G55880.1	AT3G55910.1	AT3G51700.1	AT3G51720.1	AT3G51200.1	AT3G49820.1	AT3G48120.1	AT3G47130.1	AT3G47230.1	AT3G46750.1	AT3G46360.1	AT3G46150.1	AT3G45490.1	AT3G45500.1	AT3G45000.1	AT3G45110.1	AT3G44770.1	AT3G43310.1	AT3G42300.1	AT3G42330.1	AT3G42090.1	AT3G42130.1	AT3G42190.1	AT4G39753.1	AT4G40020.1	AT4G39440.1	AT4G38560.1	AT4G37710.1	AT4G37460.1	AT4G35690.1	AT4G34600.1	AT4G34420.1	AT4G33560.1	AT4G33925.1	AT4G33710.1	AT4G33310.1	AT4G32870.1	AT4G31960.1	AT4G30420.1	AT4G29980.1	AT4G28940.1	AT4G28460.1	AT4G26920.1	AT4G26680.1	OLEO1	AT4G23960.1	AT4G24110.1	AT4G23680.1	AT4G23350.1	AT4G23070.1	AT4G22650.1	AT4G22370.1	AT4G21830.1	AT4G21500.1	AT4G20420.1	EMB1025	AT4G19260.1	AT4G19330.1	AT4G18490.1	AT4G18090.1	EMB2597	AT4G13330.1	AT4G12400.1	AT4G12220.1	AT4G11590.1	AT4G09840.1	AT4G07790.1	AT4G07740.1	AT4G07340.1	AT4G07500.1	AT4G07640.1	AT4G05310.1	AT4G04830.1	AT4G02750.1	AT4G02090.1	AT4G01030.1	AT4G01140.1	AT4G00160.1	AT1G16705.1	AT4G10270.1	AT2G33520.1	AT5G28590.1	AT5G28600.1	AT1G16820.1	AT1G48780.1	AT3G12320.1	AT1G69480.1	AT1G32570.1	AT3G19550.1	AT3G28790.1	AT3G31910.1	AT3G28270.1	AT3G29640.1	AT3G32260.1	AT3G32270.1	AT3G24250.1	AT3G18840.1	AT3G18900.1	AT3G20700.1	AT3G32050.1	AT3G25640.1	AT3G13672.1	AT3G22140.1	AT3G21360.1	AT3G18540.1	AT3G18570.1	AT3G23960.1	AT3G24000.1	AT3G23870.1	AT3G22550.1	AT3G19200.1	AT3G28640.1	AT3G18250.1	AT3G28170.1	AT3G13210.1	AT3G22020.1	AT3G22090.1	AT3G29763.1	AT3G30220.1	AT2G23480.1	SRO2	AT2G17310.1	AT1G30850.1	AT1G30800.1	AT1G60400.1	AT2G21740.1	AT2G10390.1	AT3G45800.1	AT1G20940.1	AT1G63590.1	AT3G04700.1	AT3G21520.1	AT3G18460.1	AT3G24780.1	AT3G19610.1	AT3G23970.1	AT3G20710.1	EMB2743	AT3G12660.1	AT3G18360.1	AT3G27410.1	AT3G23260.1	AT3G19920.1	AT3G27590.1	AT3G21310.1	AT3G25970.1	AT3G21570.1	AT3G14030.1	AT3G26800.1	AT3G15860.1	AT3G23350.1	AT3G22650.1	AT3G14280.1	AT3G14395.1	AT3G15440.1	AT3G17280.1	AT3G16610.1	AT3G02440.1	AT3G02550.1	AT3G02970.1	AT3G10460.1	AT3G03490.1	AT3G02240.1	AT3G09130.1	AT3G01130.1	AT3G05110.1	AT1G44085.1	AT1G19025.1	AT1G15830.1	AT1G15840.1	AT1G20550.1	AT1G35260.1	AT1G35230.1	AT1G21320.1	AT1G20520.1	AT1G56380.1	AT1G55220.1	SCRL6	AT1G76770.1	AT1G76820.1	JAC1	AT1G30020.1	AT1G66640.1	AT1G66360.1	AT1G68510.1	AT1G70620.1	AT1G63960.1	AT1G69350.1	AT1G53325.1	AT1G49030.1	AT1G49000.1	AT1G29195.1	AT1G21950.1	AT1G43810.1	AT1G02570.1	AT1G21520.1	AT1G17450.1	AT1G19830.1	AT1G26760.1	AT1G41920.1	AT1G41870.1	AT1G05450.1	AT1G07690.1	AT1G28500.1	AT1G63550.1	AT1G33055.1	AT1G01150.1	AT1G01690.1	AT1G50040.1	AT1G32680.1	AT1G47770.1	AT1G11540.1	AT1G36470.1	AT1G35590.1	AT1G35513.1	AT1G80090.1	AT1G56060.1	AT1G59535.1	AT1G02813.1	AT1G59630.1	AT1G59680.1	AT1G52690.1	AT1G52530.1	AT1G53790.1	AT1G68630.1	AT1G64020.1	AT1G73000.1	AT1G73040.1	AT1G34660.1	AT1G47465.1	AT1G47485.1	AT1G50350.1	AT1G15190.1	AT1G06440.1	LCR67	AT1G43590.1	AT1G43630.1	AT1G28710.1	AT1G13050.1	AT1G11710.1	AT1G14950.1	AT1G14680.1	AT1G14770.1	AT1G75620.1	AT1G75550.1	AT1G54230.1	AT2G31460.1	AT2G10870.1	AT2G05030.1	AT2G20540.1	AT2G07672.1	AT2G24810.1	AT2G24780.1	AT2G21560.1	AT2G16340.1	AT2G04795.1	AT1G04500.1	AT1G31080.1	AT2G06330.1	AT2G24620.1	AT2G10020.1	AT2G04460.1	AT2G04330.1	AT2G21780.1	AT2G35990.1	AT2G35950.1	AT2G36040.1	YLS9	AT2G21110.1	AT1G65370.1	AT1G60180.1	AT1G67450.1	AT1G54840.1	AT1G78740.1	AT1G78780.1	AT1G03240.1	AT1G03170.1	AT1G43200.1	AT1G65500.1	AT1G62210.1	AT1G62260.1	AT2G17850.1	AT1G60610.1	AT1G76960.1	AT1G60570.1	AT1G61667.1	AT2G13770.1	AT1G52000.1	AT1G23650.1	AT1G23510.1	AT2G36820.1	AT1G05040.1	AT2G07713.1	AT2G42930.1	AT2G16830.1	AT2G21030.1	AT2G20805.1	AT2G20970.1	LCR10	AT2G28240.1	AT2G20150.1	AT2G27240.1	AT2G13870.1	AT2G10650.1	AT2G07300.1	AT2G35733.1	AT2G42340.1	AT2G19640.1	AT2G24255.1	AT2G07739.1	AT2G07724.1	AT2G40680.1	AT2G37830.1	ATPP2-B1	AT2G32310.1	AT2G07120.1	AT2G47770.1	AT2G47950.1	AT2G47820.1	AT2G46200.1	AT2G29820.1	AT2G45780.1	AT2G39560.1	AT2G39330.1	AT2G34400.1	AT2G41080.1	AT2G23530.1	AT2G43990.1	AT2G23690.1	AT2G23660.1	AT2G19360.1	AT2G44195.1	AT2G19200.1	AT2G30430.1	AT2G42040.1	AT2G32670.1	AT2G30680.1	
GO:0003676	0.0145711606434394	16/1202	0.679995996467227	1	nucleic acid binding	AT5G60470.1	AT5G56200.1	AT3G57670.1	AT4G21590.1	AT4G19190.1	AT4G12240.1	AT1G20720.1	AT3G23130.1	NUB	AT1G29570.1	AT1G49900.1	ATCYP59	AT1G68480.1	AT1G26610.1	AT1G30660.1	AT2G18490.1	
GO:0003677	0.0469595325687081	73/1202	0.0150003109635862	1	DNA binding	AT2G23340.1	MYB12	PAP1	AT1G26310.1	AT5G09230.2	AT5G20240.1	CHR42	AtMYB9	AT1G31640.1	AT5G67110.1	BHLH093	AT5G59780.2	AT5G54070.1	AT5G45980.1	AT5G43270.1	AtMYB89	AT5G36670.1	RAX1	AT5G18560.1	AT5G17320.1	AT5G11470.1	AtMYB76	AT3G60110.1	AT3G57980.1	AT3G54990.1	AT3G54490.1	AT3G51910.1	AT4G38000.1	AT4G35900.1	AT4G28900.1	AtMYB41	AT4G25380.1	AG	AtMYB74	AT1G20720.1	AT1G13600.1	NAP1;4	AT2G43140.1	AT3G23130.1	AT3G26790.1	FUS3	AT3G22830.1	AtMYB107	AT3G03260.1	ATHB20	AtMYB106	AT1G02340.1	AGL28	AT1G64380.1	AtMYB113	MIF1	AtMYB62	AT1G72360.1	AT1G11100.1	AT1G07540.1	AT1G75390.1	AT1G26680.1	AT1G26790.1	AT1G01060.1	AT1G08170.1	AT1G80740.1	AT1G63990.1	AT2G16210.1	ATHB23	AtMYB7	AT2G18050.1	AT2G35700.1	AT2G06950.1	AT2G35210.2	AT2G44910.1	AT2G22800.1	AT2G26880.1	AT2G33710.1	
GO:0003723	0.0124792613431436	4/1202	0.999840674173036	1	RNA binding	APUM15	APUM25	ATCYP59	AT2G17910.1	
GO:0003735	0.0124071268845127	7/1202	0.993150554339811	1	structural constituent of ribosome	AT5G09490.1	AT5G59240.1	AT5G40040.1	AT3G49080.1	AT3G11120.1	AT3G28500.1	AT2G07725.1	
GO:0003755	0.00198369761234942	3/1202	0.428519746947704	1	peptidyl-prolyl cis-trans isomerase activity	AT1G58450.1	AT3G22920.1	ATCYP59	
GO:0003777	0.0023804371348193	2/1202	0.786219027937021	1	microtubule motor activity	AT4G39050.1	AT1G18410.1	
GO:0003779	0.00176729423645676	4/1202	0.162033661602842	1	actin binding	AT4G15200.1	AT5G57320.1	AT4G34970.1	ATFH8	
GO:0003824	0.0107119671066869	10/1202	0.83310920793233	1	catalytic activity	EMB1899	AT3G55190.1	AT4G12960.1	AT4G00600.1	AT3G05170.1	AT1G50090.1	AT1G78480.1	ATBCAT-2	AT2G31955.2	AT2G37700.1	
GO:0003843	0.000432806751785328	3/1202	0.0133268261255456	1	1,3-beta-glucan synthase activity	AT5G36870.1	AT3G59100.1	AT3G14570.1	
GO:0003993	0.00162302531919498	3/1202	0.309665963889266	1	acid phosphatase activity	PAP1	ATPAP24	ATPAP14	
GO:0004176	0.000865613503570656	2/1202	0.279399274961447	1	ATP-dependent peptidase activity	AT5G18350.1	AT3G05790.1	
GO:0004185	0.00198369761234942	4/1202	0.214973357721868	1	serine carboxypeptidase activity	AT3G56540.1	SCPL4	SCPL44	AT2G12480.2	
GO:0004194	0.0021279665296112	4/1202	0.252555316846782	1	pepsin A activity	AT3G42550.1	AT4G30040.1	AT1G31450.1	AT2G28010.1	
GO:0004289	0.00205583207098031	6/1202	0.0363527640392901	1	subtilase activity	AT5G59810.1	AT5G11940.1	AT5G03620.1	AT4G10520.1	AT4G10540.1	AT4G10550.1	
GO:0004364	0.00173122700714131	2/1202	0.621915557692107	1	glutathione transferase activity	AT5G41240.1	AT1G02940.1	
GO:0004386	0.00165909254851042	2/1202	0.598629884079563	1	helicase activity	CHR42	AT1G11100.1	
GO:0004497	0.00183942869508764	4/1202	0.17913313720709	1	monooxygenase activity	AT5G45180.1	CYP78A9	FMO1	PAD3	
GO:0004553	0.00706917694582702	16/1202	0.0116369770626523	1	hydrolase activity, hydrolyzing O-glycosyl compounds	AT4G14080.1	AT5G20560.1	AT5G24550.1	AT5G09700.1	AT3G62740.1	AT3G60140.1	AT3G45940.1	AT4G39010.1	AT4G24260.1	AT4G11050.1	AT3G26140.1	AT1G02310.1	AT1G60270.1	AT1G61810.2	AT1G65610.1	AT2G44460.1	
GO:0004601	0.00288537834523552	4/1202	0.458872265776244	1	peroxidase activity	AT4G17690.1	AT5G39580.1	AT1G33660.1	AT2G41480.1	
GO:0004629	0.00054100843973166	3/1202	0.0250235864544222	1	phospholipase C activity	AT5G58690.1	AT3G55940.1	AT3G19310.1	
GO:0004630	0.000468873981100772	2/1202	0.10679849265354	1	phospholipase D activity	AT4G11840.1	PLDBETA2	
GO:0004650	0.00259684051071197	5/1202	0.201856196732019	1	polygalacturonase activity	AT5G14650.1	AT3G07840.1	AT1G65570.1	AT2G15470.1	AT2G43880.1	
GO:0004672	0.00544615162663204	7/1202	0.482866374332051	1	protein kinase activity	AT5G57610.1	AT3G45920.1	AT4G23240.1	AT4G00960.1	AT1G74330.1	AT1G30640.1	AT2G29000.1	
GO:0004673	0.000577075669047104	2/1202	0.151101235314234	1	protein histidine kinase activity	ETR2	ERS2	
GO:0004674	0.00667243742335714	8/1202	0.553487758602986	1	protein serine/threonine kinase activity	AT5G20690.1	AT5G35390.1	AT5G06820.1	AT3G45920.1	WAG2	CPK2	AT1G74360.1	AT1G69990.1	
GO:0004696	0.00018033614657722	2/1202	0.017206114079928	1	glycogen synthase kinase 3 activity	ETR2	ERS2	
GO:0004702	0.000216403375892664	2/1202	0.0250727122961556	1	receptor signaling protein serine/threonine kinase activity	RKF2	SUB	
GO:0004712	0.00173122700714131	3/1202	0.345675028156419	1	protein threonine/tyrosine kinase activity	AT5G57610.1	AT3G06640.1	AT1G01450.1	
GO:0004722	0.00220010098824208	4/1202	0.271833827077668	1	protein serine/threonine phosphatase activity	PAP1	ATPAP24	AT4G23000.1	ATPAP14	
GO:0004743	0.00054100843973166	2/1202	0.135941931638079	1	pyruvate kinase activity	AT3G25960.1	AT1G52040	
GO:0004803	0.00320998340907451	2/1202	0.902919929876666	1	transposase activity	AT4G08660.1	AT1G37170.1	
GO:0004806	0.00144268917261776	2/1202	0.522412620052842	1	triacylglycerol lipase activity	AT5G67050.1	AT2G31690.1	
GO:0004842	0.00797085767871312	10/1202	0.49062532170414	1	ubiquitin-protein ligase activity	AT5G37490.1	AT4G21070.1	AT4G04690.1	AT3G21850.1	UBC37	AT1G76390.1	AT1G01670.1	ASK20	AT2G35000.1	AT2G32790.1	
GO:0004867	0.000757411815624324	2/1202	0.230508147001135	1	serine-type endopeptidase inhibitor activity	AT5G43580.1	AT2G35590.1	
GO:0004871	0.00331818509702085	4/1202	0.56888625194585	1	signal transducer activity	AT5G48130.1	AT5G13600.1	AT5G02430.1	AT3G08570.1	
GO:0004872	0.000793479044939768	3/1202	0.067790049730298	1	receptor activity	AT3G23150.1	AT3G29100.1	AT1G04310.1	
GO:0004888	0.00465267258169227	11/1202	0.0247615388446922	1	transmembrane receptor activity	AT4G16960.1	AT1G57630.1	AT5G46470.1	AT5G45060.1	AT5G18350.1	AT5G18370.1	AT5G17680.1	AT5G17970.1	AT4G11170.1	AT4G04110.1	AT1G65850.1	
GO:0005199	0.00144268917261776	4/1202	0.0938528564293244	1	structural constituent of cell wall	AT5G19810.1	AT4G08380.1	AT3G24480.1	GRP-5	
GO:0005215	0.00962995022722355	13/1202	0.374211449136982	1	transporter activity	AT5G50300.1	AT5G11570.1	AT3G45720.1	ATNAP15	AT4G21680.1	AT4G00350.1	AT1G66780.1	AT1G32450.1	AT1G33090.1	AT1G59660.1	AT1G15150.1	ATNAP12	AT1G27080.1	
GO:0005216	0.000685277356993436	2/1202	0.19822423221481	1	ion channel activity	AT5G14870.1	AT3G48010.1	
GO:0005351	0.00324605063838996	2/1202	0.906302721597753	1	sugar porter activity	ATINT2	ATINT3	
GO:0005451	0.00100988242083243	5/1202	0.00649407932478258	1	monovalent cation:proton antiporter activity	AT4G23700.1	AT1G64170.1	AT1G05580.1	AT2G13620.1	AT2G28180.1	
GO:0005488	0.00414773137127606	3/1202	0.88019733824689	1	binding	AT3G55580.1	AT1G68110.1	AT1G03050.1	
GO:0005506	0.00126235302604054	2/1202	0.451875585280405	1	iron ion binding	AT3G55970.1	ATGA20OX5	
GO:0005507	0.0041837986005915	4/1202	0.745823693645446	1	copper ion binding	AT1G31670.1	LAC12	LAC1	AT2G31050.1	
GO:0005509	0.00602322729567915	4/1202	0.934658128706083	1	calcium ion binding	AT3G03430.1	AT1G32250.1	AT1G29020.1	PSBP-2	
GO:0005515	0.0402870951453509	41/1202	0.884678201833502	1	protein binding	AT2G26380.1	AT5G59930.1	AT5G55780.1	AT5G51160.1	AT5G49290.1	AT5G42840.1	AT5G40320.1	AT5G35830.1	AT5G13600.1	AT5G01070.1	AT3G57680.1	AT4G40070.1	FD	AT4G26120.1	AT4G23840.1	AT4G12190.1	AT3G24480.1	AT3G30460.1	AT3G25010.1	AT3G28890.1	AT3G23060.1	AT3G27473.1	AT3G14320.1	HFR1	AT1G72200.1	AT2G47350.1	AT1G53340.1	ORC4	SUB	INO	AT2G31770.1	FT	SEP3	MBP1	AT2G20030.1	AT2G25470.1	AT2G29000.1	AT2G38185.1	AT2G35000.1	AT2G30580.1	AT2G33020.1	
GO:0005516	0.00613142898362548	9/1202	0.318030320623967	1	calmodulin binding	IQD4	AT5G20810.1	AT5G14870.1	AT3G59220.1	AT3G48010.1	ACA9	AT1G77920.1	IQD27	AT2G02010.1	
GO:0005524	0.023804371348193	37/1202	0.0675952660248848	1	ATP binding	AT4G16960.1	AT5G20690.1	CHR42	AT5G35390.1	AT5G54090.1	AT5G46470.1	AT5G45060.1	AT5G19110.1	AT5G18350.1	AT5G18370.1	AT5G17680.1	AT5G17970.1	AT5G06820.1	AT5G02490.1	AT3G45920.1	AT3G42850.1	AT4G27220.1	AT4G24860.1	AT4G23240.1	AT4G11170.1	AT4G10780.1	AT4G00960.1	AT1G20720.1	AT3G28540.1	AT3G28600.1	AT3G27440.1	AT3G05790.1	AT1G63350.1	AT1G74360.1	AT1G74330.1	AT1G70460.1	AT1G11100.1	AT1G65850.1	AT1G63990.1	AT1G69990.1	AT1G03905.1	AT2G30560.1	
GO:0005525	0.00667243742335714	5/1202	0.907244024940267	1	GTP binding	AtRABH1a	AtRABA4d	ATARFD1B	AtRABA6a	ADL1D	
GO:0008080	0.00104594965014788	2/1202	0.360005299006111	1	N-acetyltransferase activity	AT5G67430.1	AT2G39030.1	
GO:0008194	0.0036067229315444	3/1202	0.81387092389085	1	UDP-glycosyltransferase activity	AT3G46660.1	AT3G11340.1	UGT75B2	
GO:0008234	0.00411166414196061	9/1202	0.0597460046422876	1	cysteine-type peptidase activity	AT3G49340.1	AT3G47260.1	AT4G08340.1	AT4G08430.1	AT3G32900.1	AT3G30440.1	AT1G06260.1	AT4G03970.1	AT2G07240.1	
GO:0008236	0.00115415133809421	2/1202	0.40680145773633	1	serine-type peptidase activity	AT3G57680.1	AT3G05790.1	
GO:0008270	0.0297915314145567	40/1202	0.256286384892859	1	zinc ion binding	AT4G15250.1	AT4G36860.1	AT5G66620.1	AT5G60470.1	AT5G59930.1	AT5G56200.1	AT5G55780.1	AT5G42840.1	AT5G40320.1	AT5G01070.1	AT3G57670.1	AT4G40070.1	AT4G25380.1	AT4G12190.1	AT4G12240.1	AT4G08590.1	AT3G22180.1	AT3G30460.1	AT2G40990.1	AT3G23060.1	AT3G23130.1	AT3G27473.1	AT3G14320.1	NUB	AT1G29570.1	AT1G49900.1	AT1G72200.1	AT1G68480.1	AT1G53340.1	AT1G26610.1	AT2G31770.1	SUVR1	AT1G23730.1	AT2G20030.1	AT2G25370.1	AT2G18490.1	AT2G32250.2	AT2G38185.1	AT2G35000.1	AT2G30580.1	
GO:0008289	0.0036067229315444	4/1202	0.634850682654018	1	lipid binding	AT5G38160.1	AT5G01870.1	AT3G07450.1	AT2G48140.1	
GO:0008415	0.00252470605208108	6/1202	0.0826843840733431	1	acyltransferase activity	AT5G55360.1	AT4G34850.1	AT1G71160.1	AT1G75910.1	AT1G75890.1	AT1G04220.1	
GO:0008483	0.000685277356993436	2/1202	0.19822423221481	1	transaminase activity	AT4G23590.1	AT2G24850.1	
GO:0008536	0.000793479044939768	2/1202	0.246779956728993	1	Ran GTPase binding	AT5G60870.1	AT3G47660.1	
GO:0008757	0.000937747962201544	2/1202	0.311908824045144	1	S-adenosylmethionine-dependent methyltransferase activity	AT3G44860.1	GAMT2	
GO:0009055	0.00299358003318185	2/1202	0.880113162777008	1	electron carrier activity	AT1G26390.1	AT1G26380.1	
GO:0015071	0.00277717665728919	3/1202	0.654411464621235	1	protein phosphatase type 2C activity	AT5G59220.1	AT4G32950.1	AT1G07430.1	
GO:0015144	0.00320998340907451	2/1202	0.902919929876666	1	carbohydrate transporter activity	ATINT2	ATINT3	
GO:0015250	0.00137055471398687	2/1202	0.494930968496017	1	water channel activity	NIP4;1	AT1G52180.1	
GO:0015297	0.00187549592440309	5/1202	0.0739238043929691	1	antiporter activity	AT4G00350.1	AT1G66780.1	AT1G33090.1	AT1G15150.1	AT1G64820.1	
GO:0015359	0.00169515977782587	3/1202	0.333677724293962	1	amino acid permease activity	AT1G77380.1	AT1G67640.1	AT2G41190.1	
GO:0015646	0.000468873981100772	2/1202	0.10679849265354	1	permease activity	AT1G10540.1	AT1G60030.1	
GO:0016216	0.000288537834523552	2/1202	0.044184308807532	1	isopenicillin-N synthase activity	AT3G55970.1	ATGA20OX5	
GO:0016298	0.0018033614657722	4/1202	0.170508061101674	1	lipase activity	GLIP7	AT5G37690.1	AT1G75910.1	AT1G75890.1	
GO:0016301	0.0332539854288394	45/1202	0.22500044622683	1	kinase activity	AT4G15530.1	AT5G20690.1	AT1G51910.1	AT5G35390.1	AT5G65500.1	AT5G38240.1	AT5G38280.1	AT5G24080.1	AT5G06820.1	AT3G46340.1	AT4G39110.1	AT4G38830.1	AT4G31110.1	AT4G29180.1	AT4G23210.1	AT4G04500.1	AT4G10260.1	AT2G40500.1	AT3G25010.1	AT3G28890.1	AT3G27440.1	AT3G14370.1	AT3G06640.1	AT3G10660.1	AT1G01450.1	AT1G19090.1	AT1G55200.1	AT1G71530.1	AT1G79680.1	IBS1	AT1G48260.1	AT1G30640.1	AT1G05700.1	AT2G20470.1	AT2G28590.1	AT2G25090.1	AT1G55610.1	AT1G69990.1	AT1G22870.1	AT1G61490.1	AT1G61610.1	AT2G37840.1	AT2G19230.1	AT2G41930.1	AT2G33020.1	
GO:0016491	0.00865613503570656	7/1202	0.899526412231546	1	oxidoreductase activity	AT5G50590.1	AT4G03140.1	AT1G25460.1	AT3G05260.1	AT1G62610.1	AT2G47150.1	AT2G30670.1	
GO:0016563	0.0027050421986583	7/1202	0.0437471880050918	1	transcriptional activator activity	MYB12	ATHB-12	FD	RD26	FUS3	ATHB-7	CCA1	
GO:0016740	0.00840366443049845	14/1202	0.137241691358378	1	transferase activity	AT4G16960.1	AT1G57650.1	AT5G46470.1	AT5G45060.1	AT5G18350.1	AT5G18370.1	AT5G17680.1	AT5G17970.1	AT4G27220.1	AT4G11170.1	AT4G10780.1	AT1G68890.1	AT1G63350.1	AT1G65850.1	
GO:0016757	0.0121546562793046	14/1202	0.603131457668622	1	transferase activity, transferring glycosyl groups	AT4G16590.1	AT5G20410.1	AT5G57500.1	AT3G59100.1	AT3G56000.1	AT3G46660.1	AT4G19460.1	AT4G07960.1	AT1G16980.1	AT3G29630.1	AT3G14570.1	AT1G50580.1	AT1G64910.1	UGT75B2	
GO:0016759	0.00133448748467143	3/1202	0.215264914263899	1	cellulose synthase activity	ATCSLA01	ATCSLA14	ATCSLC12	
GO:0016787	0.00584289114910193	6/1202	0.708680088985267	1	hydrolase activity	AT5G09430.1	MRH3	AT5G39220.1	AT3G54240.1	AT3G26690.2	AT2G41250.1	
GO:0016788	0.00104594965014788	2/1202	0.360005299006111	1	hydrolase activity, acting on ester bonds	AT4G37150.1	AT3G03540.1	
GO:0016789	0.00421986582990695	7/1202	0.245043618533389	1	carboxylic ester hydrolase activity	AT5G15720.1	AT4G19420.1	AT3G15650.1	AT1G71691.1	AT1G75910.1	AT1G75890.1	AT1G54020.1	
GO:0016798	0.0014787564019332	4/1202	0.100620123370662	1	hydrolase activity, acting on glycosyl bonds	AT3G48580.1	AT4G18990.1	AT3G25050.1	XET	
GO:0016829	0.00220010098824208	3/1202	0.49640486429546	1	lyase activity	AT4G20210.1	AT1G11920.1	AT1G61120.1	
GO:0016844	0.00054100843973166	2/1202	0.135941931638079	1	strictosidine synthase activity	AT3G59530.1	AT3G51440.1	
GO:0016887	0.00483300872826949	4/1202	0.837663699450167	1	ATPase activity	AT3G28540.1	AT3G28600.1	AT1G62130.1	AT1G03905.1	
GO:0017111	0.00259684051071197	8/1202	0.0125346486815571	1	nucleoside-triphosphatase activity	AT4G16960.1	AT5G46470.1	AT5G18350.1	AT5G18370.1	AT5G17970.1	AT4G24860.1	AT4G11170.1	AT1G03905.1	
GO:0019825	0.00847579888912934	18/1202	0.0143432271793882	1	oxygen binding	AT4G36380.1	AT5G36220.1	AT5G25180.1	AT5G25120.1	AT5G52400.1	AT3G61880.1	AT3G20110.1	AT3G26830.1	AT1G50560.1	AT1G13140.1	AT1G64930.1	AHB1	AT2G14100.1	CYP710A3	AT2G27690.1	AT2G46960.1	CYP710A1	AT2G30770.1	
GO:0030145	0.00111808410877876	3/1202	0.149515854106631	1	manganese ion binding	AT5G38960.1	AT5G39110.1	AT1G18970.1	
GO:0030246	0.00169515977782587	2/1202	0.610405535627694	1	carbohydrate binding	AT1G61490.1	AT1G61610.1	
GO:0030551	0.00108201687946332	2/1202	0.375772196281803	1	cyclic nucleotide binding	AT5G14870.1	AT3G48010.1	
GO:0030599	0.00266897496934286	3/1202	0.627691383508549	1	pectinesterase activity	AT5G18990.1	AT3G17060.1	AT1G23200.1	
GO:0031072	0.00385919353675251	3/1202	0.847988832301922	1	heat shock protein binding	AT1G72070.1	AT2G21510.1	LCR51	
GO:0042626	0.00295751280386641	4/1202	0.477966402583728	1	ATPase activity, coupled to transmembrane movement of substances	AT5G19410.1	AT3G52310.1	PDR12	AT2G37360.1	
GO:0045543	0.000252470605208108	2/1202	0.0341039757028007	1	gibberellin 2-beta-dioxygenase activity	AT1G30040.2	ATGA2OX3	
GO:0045735	0.00234436990550386	6/1202	0.0621820257468465	1	nutrient reservoir activity	AT5G38960.1	AT5G39110.1	AT5G07520.1	AT4G28520.1	AT3G22640.1	AT1G18970.1	
GO:0046872	0.00353458847291351	8/1202	0.0626823664351944	1	metal ion binding	ARD	AT5G52670.1	AT5G52690.1	AT5G52740.1	AT5G38960.1	AT5G39110.1	AT2G28090.1	AT1G18970.1	
GO:0046910	0.00230830267618842	5/1202	0.143913936841138	1	pectinesterase inhibitor activity	AT5G62340.1	AT5G51520.1	AT3G17230.1	AT1G70720.1	AT1G02550.1	
GO:0051082	0.0027050421986583	2/1202	0.841990038247478	1	unfolded protein binding	AT1G72070.1	AT2G21510.1	
GO:0051740	0.00018033614657722	2/1202	0.017206114079928	1	ethylene binding	ETR2	ERS2	

Line RNAi-C1:
2-Fold Upregulated Biological Process
GMRG_Term	Pop_frac	Study_frac	Raw_es	e-score	Description	Contributing_genes
GO:0000304	0.000109501040259882	2/524	0.00108146348311729	0.147079033703952	response to singlet oxygen	AT4G21830.1	AT1G61120.1	
GO:0006855	0.00204401941818447	5/524	0.00430078591853102	0.584906884920219	multidrug transport	AT4G00350.1	AT1G33090.1	PDR12	AT1G15150.1	AT1G64820.1	
GO:0007242	0.00229952184545753	5/524	0.00709975758710502	0.965567031846283	intracellular signaling cascade	AT5G59930.1	AT5G54030.1	AT5G40320.1	AT3G19310.1	AT3G27473.1	
GO:0048437	0.000255502427273059	2/524	0.00719431866577665	0.978427338545624	floral organ development	AT1G63990.1	SUB	
GO:0005975	0.01241011789612	10/524	0.119441468500166	1	carbohydrate metabolic process	AT4G14080.1	AT5G24410.1	AT3G62740.1	AT3G45940.1	AT4G18990.1	AT3G26140.1	AT3G07840.1	AT1G61810.2	AT1G65570.1	AT2G15470.1	
GO:0006118	0.0193451837792459	12/524	0.316915879154869	1	electron transport	AT5G25180.1	AT5G45180.1	AT5G11540.1	AT3G45810.1	FMO1	AT1G26380.1	AT1G13140.1	AT1G64930.1	CYP710A3	AT2G46960.1	CYP710A1	AT2G30770.1	
GO:0006334	0.00226302149870424	2/524	0.332955323740724	1	nucleosome assembly	NAP1;4	AT1G08170.1	
GO:0006355	0.0337628207467971	20/524	0.318878292301696	1	regulation of transcription, DNA-dependent	MYB12	AT5G59930.1	AT5G55780.1	AT5G54070.1	AT5G42840.1	AT5G40320.1	AtMYB89	AT5G36670.1	RAX1	AtMYB41	AT4G22950.1	AT1G13600.1	AT3G27473.1	AT1G53340.1	AT1G26680.1	AT1G51190.1	AT2G22630.1	AT2G35700.1	AT2G46680.1	AT2G46130.1	
GO:0006412	0.0138701317662518	2/524	0.994742918410296	1	translation	AT5G09490.1	AT3G49080.1	
GO:0006457	0.00759207212468518	2/524	0.909773779003951	1	protein folding	AT3G22920.1	AT2G21510.1	
GO:0006468	0.0336898200532905	23/524	0.120247993434694	1	protein amino acid phosphorylation	AT5G20690.1	AT5G35390.1	AT5G65500.1	AT5G24080.1	AT5G06820.1	AT3G46340.1	AT3G45920.1	AT4G39110.1	AT4G38830.1	AT4G04500.1	AT4G00960.1	AT2G40500.1	AT3G06640.1	AT3G10660.1	AT1G01450.1	AT1G19090.1	AT1G71530.1	AT1G70460.1	AT1G05700.1	AT2G25090.1	AT1G61610.1	AT2G29000.1	AT2G41930.1	
GO:0006508	0.0155856480636566	15/524	0.0183631648436022	1	proteolysis	AT5G11940.1	AT5G03620.1	AT3G56540.1	AT3G47260.1	AT3G42550.1	AT4G30040.1	AT4G10520.1	AT4G10540.1	AT4G08340.1	AT4G08430.1	AT1G31450.1	AT3G32900.1	AT3G30640.1	AT4G03970.1	AT2G07240.1	
GO:0006511	0.00824907836624448	4/524	0.630135422902247	1	ubiquitin-dependent protein catabolic process	AT5G37900.1	AT4G04690.1	AT3G13672.1	AT2G27650.1	
GO:0006629	0.00613205825455342	2/524	0.834135899715842	1	lipid metabolic process	AT1G54020.1	AT2G31690.1	
GO:0006725	0.00175201664415812	2/524	0.23379424478412	1	aromatic compound metabolic process	AT5G09430.1	AT3G55190.1	
GO:0006810	0.0122276161623535	3/524	0.956243049797175	1	transport	NIP4;1	AT1G59660.1	AT2G37360.1	
GO:0006811	0.000620505894806001	2/524	0.0410806182637937	1	ion transport	AT5G14870.1	AT3G48010.1	
GO:0006812	0.00332153155454977	2/524	0.521775285055713	1	cation transport	AT4G23700.1	AT2G13620.1	
GO:0006813	0.00164251560389824	2/524	0.212612233986928	1	potassium ion transport	AT5G14870.1	AT3G48010.1	
GO:0006857	0.00237252253896412	3/524	0.128162365630798	1	oligopeptide transport	AT5G53510.1	AT5G11570.1	AT4G21680.1	
GO:0006869	0.00365003467532942	2/524	0.572781765102049	1	lipid transport	AT5G38160.1	AT2G48140.1	
GO:0006952	0.0133591269117057	13/524	0.0248907030686755	1	defense response	AT2G26380.1	AT1G57630.1	AT1G57650.1	AT5G45060.1	AT5G18350.1	AT5G17680.1	AT5G17970.1	AT4G27220.1	AT4G11170.1	AT4G10780.1	LCR67	AT2G21110.1	MBP1	
GO:0007165	0.00865058218053072	9/524	0.0395178666198751	1	signal transduction	AT2G26380.1	AT5G49290.1	AT3G28890.1	AT3G19310.1	AT3G06640.1	AT1G02340.1	AT2G25090.1	AT2G25470.1	AT2G33020.1	
GO:0007169	0.00474504507792824	3/524	0.454189756145304	1	transmembrane receptor protein tyrosine kinase signaling pathway	AT5G20690.1	AT5G35390.1	AT5G06820.1	
GO:0007275	0.00507354819870789	4/524	0.275851121368835	1	multicellular organismal development	AT5G37900.1	AT3G13672.1	MIF1	EMB2301	
GO:0008150	0.393218235573238	223/524	0.0691188818731513	1	biological_process	AT2G40910.1	AT5G12460.1	AT4G17130.1	AT4G16590.1	AT4G16090.1	AT4G14810.1	AT1G35143.1	AT5G19490.1	AT5G20770.1	AT5G28860.1	AT3G44860.1	AT1G40230.1	AT1G77405.1	AT5G15725.1	AT5G34460.1	AT5G28140.1	AT5G27890.1	AT5G25290.1	AT5G67040.1	AT5G66660.1	AT5G64690.1	AT5G60870.1	AT5G60260.1	AT5G59330.1	AT5G59110.1	AT5G56370.1	AT5G54410.1	AT5G51520.1	AT5G51160.1	AT5G50360.1	AT5G49380.1	AT5G49590.1	AT5G48080.1	AT5G47740.1	AT5G44760.1	AT5G43550.1	AT5G43770.1	AT5G43480.1	AT5G42290.1	AT5G40050.1	AT5G39890.1	AT5G39380.1	AT5G39110.1	AT5G38080.1	AT5G37240.1	AT5G36720.1	AT5G36770.1	AT5G35870.1	AT5G35540.1	AT5G23480.1	AT5G23180.1	AT5G15290.1	AT5G12240.1	AT5G11470.1	PROPEP5	AT5G06080.1	AT5G06020.1	AT5G06040.1	AT5G05060.1	AT5G01660.1	AT5G01150.1	AT3G63040.1	AT3G63050.1	AT3G61410.1	AT3G60790.1	AT3G58770.1	AT3G58330.1	AT3G57460.1	AT3G56600.1	AT3G55580.1	AT3G54240.1	AT3G48120.1	AT3G47230.1	AT3G46750.1	AT3G46150.1	AT3G45490.1	AT3G45500.1	AT3G45110.1	AT3G44770.1	AT3G42300.1	AT3G42330.1	AT3G42090.1	AT3G42130.1	AT3G42190.1	AT4G39753.1	AT4G40020.1	AT4G39440.1	AT4G37710.1	AT4G33710.1	AT4G33310.1	AT4G31960.1	AT4G30420.1	AT4G29980.1	AT4G26920.1	AT4G25380.1	AT4G23960.1	AT4G24110.1	AT4G23680.1	AT4G22650.1	AT4G19330.1	AT4G18090.1	AT4G12960.1	AT4G12220.1	AT4G07740.1	AT4G07340.1	AT4G07500.1	AT4G07640.1	AT4G01030.1	AT4G00160.1	AT1G32040.1	AT1G16705.1	AT2G33520.1	AT5G28600.1	AT3G31910.1	AT3G29640.1	AT3G18900.1	AT3G32050.1	AT3G25640.1	AT3G18540.1	AT3G23960.1	AT3G22020.1	AT3G22090.1	AT3G30220.1	AT2G23480.1	AT1G30850.1	AT2G21740.1	AT2G10390.1	AT3G45800.1	AT1G63590.1	AT3G21520.1	AT3G19610.1	AT3G20710.1	GRP-5	AT3G18360.1	AT3G19920.1	AT3G14030.1	AT3G26800.1	AT3G23350.1	AT3G22650.1	AT3G14395.1	AT3G16610.1	AT3G02970.1	AT3G04370.1	AT3G10460.1	AT3G03430.1	AT3G09130.1	AT3G05110.1	AT1G15830.1	AT1G55220.1	SCRL6	AT1G29570.1	AT1G66640.1	AT1G66360.1	AT1G70720.1	AT1G68510.1	AT1G63820.1	AT1G63960.1	AT1G32250.1	AT1G49030.1	AT1G49000.1	AT1G02550.1	AT1G41920.1	AT1G28500.1	AT1G33055.1	AT1G50040.1	AT1G32680.1	AT1G35513.1	AT1G80090.1	AT1G59535.1	AT1G02813.1	AT1G59630.1	AT1G59680.1	AT1G64020.1	AT1G73000.1	AT1G47485.1	AT1G50350.1	AT1G43590.1	AT1G11710.1	AT1G75550.1	AT1G54230.1	AT2G20540.1	AT1G04380.1	AT1G04500.1	AT1G31080.1	AT2G24620.1	AT2G10020.1	AT2G04330.1	AT2G21780.1	AT2G36040.1	AT1G67450.1	AT1G03170.1	AT1G43200.1	AT1G62210.1	AT1G62260.1	AT1G03710.1	AT1G76960.1	AT1G60570.1	AT2G13770.1	IQD27	AT1G23650.1	AT1G23510.1	AT2G36820.1	AT2G07713.1	AT2G42930.1	AT2G20805.1	AT2G20970.1	LCR10	AT2G20150.1	AT2G27240.1	AT2G10650.1	AT2G07450.1	AT2G07739.1	AT2G45000.1	AT2G29820.1	AT2G39560.1	AT2G14830.1	AT2G23530.1	AT2G37720.1	AT2G19360.1	AT2G44195.1	AT2G19070.1	AT2G30430.1	AT2G30560.1	
GO:0008152	0.0190166806584663	11/524	0.412432336135107	1	metabolic process	AT5G67430.1	AT5G50590.1	AT3G42850.1	AT4G20210.1	AT3G05260.1	AT1G50090.1	UGT75B2	AT1G51260.1	AT2G39030.1	AT2G47150.1	AT2G37700.1	
GO:0009058	0.00368653502208271	4/524	0.12861628607234	1	biosynthetic process	AT3G55590.1	AT4G23590.1	AT4G19460.1	AT3G27440.1	
GO:0009414	0.00335803190130306	2/524	0.527640506868097	1	response to water deprivation	RD29B	ATHB-7	
GO:0009555	0.000401503814286236	2/524	0.0179124792969953	1	male gametophyte development	ACA9	AT1G63990.1	
GO:0009651	0.00511004854546118	2/524	0.751019024425622	1	response to salt stress	RD29B	AT1G01060.1	
GO:0009664	0.00102200970909224	2/524	0.0996571750045634	1	cell wall organization and biogenesis (sensu Magnoliophyta)	AT5G19810.1	AT4G08380.1	
GO:0009723	0.00335803190130306	3/524	0.25784030340364	1	response to ethylene stimulus	MIF1	AT1G01060.1	PDR12	
GO:0009733	0.00857758148702413	8/524	0.0832736273744649	1	response to auxin stimulus	LRP1	AT5G20810.1	AT3G61900.1	AT3G51200.1	FUS3	MIF1	AT1G19830.1	AT1G01060.1	
GO:0009737	0.00587655582728036	6/524	0.0895495248544564	1	response to abscisic acid stimulus	ATEM1	RD29B	AtMYB41	MIF1	AT1G01060.1	ATHB-7	
GO:0009738	0.00131401248311859	2/524	0.150695779729271	1	abscisic acid mediated signaling	RD29B	ATHB-7	
GO:0009739	0.00262802496623718	2/524	0.401658301704736	1	response to gibberellic acid stimulus	MIF1	AT1G01060.1	
GO:0009751	0.00361353432857612	2/524	0.567314049897465	1	response to salicylic acid stimulus	AT1G01060.1	PDR12	
GO:0009753	0.00401503814286236	2/524	0.624681797338412	1	response to jasmonic acid stimulus	AT1G01060.1	PDR12	
GO:0009793	0.00905208599481695	4/524	0.700907236544431	1	embryonic development (sensu Magnoliophyta)	ATEM1	AT5G06760.1	FUS3	EMB2301	
GO:0009910	0.000985509362338942	3/524	0.0144705683608524	1	negative regulation of flower development	MAF4	MAF5.1	FLC	
GO:0010048	0.000401503814286236	2/524	0.0179124792969953	1	vernalization response	MAF5.1	FLC	
GO:0015031	0.00427054057013542	2/524	0.658020542989875	1	protein transport	AT3G45000.1	AtRABA4d	
GO:0019722	0.00043800416103953	2/524	0.0212258506020172	1	calcium-mediated signaling	CBL5	CBL8	
GO:0030001	0.00273752600649706	3/524	0.173338573399363	1	metal ion transport	AT5G52670.1	AT5G52690.1	AT2G28090.1	
GO:0042545	0.00226302149870424	2/524	0.332955323740724	1	cell wall modification	AT5G18990.1	AT3G17060.1	
GO:0045449	0.0213527028506771	8/524	0.87370845048462	1	regulation of transcription	AT5G65100.1	AT3G57670.1	AT1G26790.1	AT1G01060.1	ANAC026	AT1G60300.1	AT2G18490.1	AT2G34880.1	
GO:0048364	0.00109501040259882	2/524	0.111914209607793	1	root development	WAG2	PLT2	
GO:0048481	0.000912508668832354	2/524	0.0820615271459727	1	ovule development	SUB	INO	
GO:0051707	0.00229952184545753	3/524	0.11969716486774	1	response to other organism	AT5G24550.1	FMO1	YLS9	

Line RNAi-C1:
2-Fold Upregulated Cellular Component
GMRG_Term	Pop_frac	Study_frac	Raw_es	e-score	Description	Contributing_genes
GO:0005575	0.328619029988893	215/518	1.97536306147164e-05	0.000553101657212058	cellular_component	LRP1	AT4G25580.1	AT4G17130.1	AT4G16590.1	AT4G14810.1	AT1G35143.1	AT5G19490.1	AT5G20770.1	AT5G20810.1	AT5G21150.1	ATEM1	AT3G44860.1	AT1G40230.1	AT1G57650.1	AT5G35270.1	AT5G34460.1	AT5G28140.1	AT5G27890.1	AT5G25290.1	AT5G67430.1	AT5G64690.1	AT5G60260.1	AT5G59110.1	AT5G56370.1	AT5G54030.1	AT5G52670.1	AT5G52690.1	RD29B	AT5G51160.1	AT5G49380.1	AT5G48080.1	AT5G47740.1	AT5G44760.1	AT5G43550.1	AT5G43480.1	AT5G42840.1	AT5G42290.1	AT5G39890.1	AT5G40320.1	AT5G39380.1	AT5G38080.1	AT5G37240.1	AT5G35870.1	AT5G35540.1	AT5G24410.1	AT5G23960.1	AT5G24080.1	AT5G23480.1	AT5G23180.1	AT5G15290.1	AT5G12240.1	AT5G11470.1	AT5G06760.1	AT5G05060.1	AT5G03360.1	AT5G02210.1	AT5G01660.1	AT5G01150.1	AT3G63050.1	AT3G61900.1	AT3G61410.1	AT3G61300.1	AT3G58770.1	AT3G57460.1	AT3G55580.1	AT3G55190.1	AT3G51200.1	AT3G48120.1	AT3G47230.1	AT3G47260.1	AT3G46150.1	AT3G45920.1	AT3G45490.1	AT3G45500.1	AT3G45110.1	AT3G42300.1	AT3G42330.1	AT3G42090.1	AT3G42130.1	AT4G40020.1	AT4G34850.1	AT4G31960.1	AT4G26920.1	AT4G25380.1	AT4G23960.1	AT4G24110.1	AT4G23590.1	AT4G23680.1	AT4G21830.1	AT4G19330.1	AT4G19460.1	AT4G18090.1	AT4G08430.1	AT4G07740.1	AT4G07340.1	AT4G07640.1	AT4G05310.1	AT4G04690.1	CBL5	AT4G01030.1	AT4G00160.1	AT1G25460.1	AT1G32040.1	AT1G16705.1	AT2G33520.1	AT2G40500.1	AT5G28600.1	ATTPS2	AT3G32900.1	AT3G31910.1	AT3G29640.1	AT3G18900.1	AT3G32050.1	AT3G25640.1	AT3G18540.1	AT3G22920.1	AT3G23960.1	AT3G27290.1	AT3G22090.1	AT3G30220.1	AT2G23480.1	AT2G40990.1	AT2G28090.1	AT1G61320.1	AT1G30850.1	AT2G16290.1	AT3G45800.1	AT3G21520.1	AT3G19610.1	AT3G20710.1	AT3G26140.1	AT3G18360.1	AT3G27440.1	ASK9	AT3G14030.1	AT3G26800.1	FUS3	AT3G23350.1	AT3G22650.1	WAG2	AT3G14395.1	AT3G03430.1	AT3G09130.1	AT3G03540.1	AT3G05110.1	AT3G05260.1	AT1G01450.1	AT1G15830.1	AT1G29570.1	ATPPC4	AT1G66640.1	AT1G63820.1	AT1G63960.1	AT1G53340.1	AT1G32250.1	AT1G49030.1	AT1G19830.1	AT1G41920.1	AT1G28500.1	AT1G50090.1	CBL8	AT1G35513.1	AT1G80090.1	AT1G59535.1	AT1G59630.1	AT1G59680.1	AT1G64020.1	AT1G50350.1	ANAC026	AT1G43590.1	AT1G54230.1	AT4G03970.1	AT2G20540.1	AT1G04380.1	AT1G04500.1	AT2G21510.1	AT2G24620.1	AT2G10020.1	AT2G04330.1	AT2G21780.1	AT2G36040.1	AT1G67450.1	AT1G60300.1	AT1G03170.1	AT1G43200.1	AAO4	AT1G03710.1	AT1G61120.1	AT1G60570.1	AT2G13770.1	IQD27	AT1G52000.1	AT1G52040	AT1G23650.1	AT1G23510.1	AT2G36820.1	AT2G20805.1	AT2G20970.1	AT2G07240.1	AT2G07450.1	AT2G42370.1	AT2G18810.1	AT2G39030.1	AT2G29820.1	EMB2301	AT2G47150.1	AT2G14830.1	AT2G23530.1	AT2G37700.1	AT2G37720.1	AT2G44195.1	AT2G19070.1	AT2G30430.1	AT2G30560.1	AT2G41930.1	
GO:0012505	0.154239170677527	115/518	2.49360450635328e-05	0.000698209261778919	endomembrane system	AT2G26380.1	AT4G15210	AT4G14080.1	AT5G19810.1	AT5G20690.1	AT5G15725.1	AT5G35390.1	AT5G25180.1	AT5G59330.1	AT5G52400.1	AT5G51950.1	AT5G51520.1	AT5G50590.1	AT5G47330.1	AT5G45180.1	AT5G39870.1	AT5G39110.1	AT5G38160.1	AT5G36720.1	AT5G36770.1	AT5G24550.1	AT5G19110.1	AT5G11940.1	AT5G11540.1	AT5G06820.1	AT5G06020.1	AT5G06040.1	AT5G03620.1	AT3G63040.1	AT3G62740.1	AT3G60570.1	AT3G60140.1	AT3G56540.1	AT3G54240.1	AT3G46340.1	AT3G45940.1	AT3G42550.1	AT3G42190.1	AT4G39440.1	AT4G39110.1	AT4G38830.1	AT4G29980.1	AT4G30040.1	AT4G23350.1	AT4G18990.1	AT4G12960.1	AT4G10520.1	AT4G10540.1	AT4G08380.1	AT4G04500.1	AT4G00960.1	FMO1	LAC1	AtRABA4d	AT1G31450.1	AT3G28600.1	AT3G25050.1	AT3G28890.1	AT3G29763.1	AT2G21740.1	AT1G63590.1	APUM25	AT3G11000.1	AT3G19310.1	AT3G14320.1	AT3G02970.1	AT3G04370.1	AT3G07840.1	AT3G10460.1	AT1G02310.1	AT1G19090.1	AT1G35230.1	SCRL6	AT1G71160.1	AT1G70720.1	AT1G02550.1	AT1G26380.1	AT1G26790.1	AT1G18830.1	AT1G07690.1	AT1G14430.1	AT1G33055.1	AT1G32680.1	AT1G02813.1	AT1G47485.1	AT1G14220.1	AT1G13140.1	AT1G64930.1	AT1G75550.1	AT1G54020.2	AT1G05700.1	AT2G31910.1	AT2G37010.1	AT2G21110.1	AT3G43460.1	AT1G61810.2	AT1G65570.1	AT1G62210.1	AT1G62260.1	AT1G76960.1	AT1G61610.1	AT1G51260.1	AT2G42930.1	LCR10	AT2G15470.1	AT2G20030.1	AT2G07739.1	CYP710A3	AT2G46960.2	AT2G29000.1	AT2G39560.1	CYP710A1	AT2G19360.1	AT2G30770.1	AT2G33020.1	
GO:0005576	0.00307293594964828	3/518	0.213314324592887	1	extracellular region	AT3G60570.1	AT4G33710.1	AT1G75890.1	
GO:0005622	0.0189189189189189	7/518	0.861688767285239	1	intracellular	AT4G15250.1	AT5G66280.1	AT3G57670.1	AtRABA4d	AT3G23130.1	ATARFD1B	AT2G18490.1	
GO:0005634	0.0713069233617179	30/518	0.903202140925536	1	nucleus	MYB12	AT5G65070.1	MAF5.1	AT5G65100.1	AT5G54070.1	AtMYB89	AT5G37900.1	AT5G36670.1	RAX1	FD	AtMYB41	AT4G22950.1	AT4G18960.1	AT1G13600.1	NAP1;4	AT3G13672.1	HFR1	MEA	AT1G01060.1	AT1G08170.1	AT1G14750.1	INO	AT2G06330.1	PLT2	AT2G22630.1	FIS2	AT2G35700.1	AT2G46680.1	AT2G46130.1	AT2G34880.1	
GO:0005643	0.000814513143280267	2/518	0.0658826132183005	1	nuclear pore	AT1G59660.1	AT2G45000.1	
GO:0005737	0.0154017030729359	2/518	0.997240305692184	1	cytoplasm	ATGSTT2	AT3G42850.1	
GO:0005739	0.110366530914476	31/518	0.999977361454782	1	mitochondrion	AT2G40910.2	AT4G16090.1	AT5G09430.1	AT5G14870.1	AT5G67040.1	AT5G60870.1	AT5G54410.1	AT5G50360.1	AT5G18350.1	AT5G06080.1	AT3G55590.1	AT3G48010.1	AT3G44770.1	AT4G33310.1	AT4G27220.1	AT4G12220.1	AT4G11170.1	AT4G07500.1	AT3G31410.1	AT3G22020.1	AT3G23130.1	AT3G19920.1	AT3G15650.1	AT3G16610.1	AT3G08860.1	AT1G55220.1	AT1G66360.1	AT1G68510.1	AT1G11710.1	AT2G25370.1	CNX2	
GO:0005843	0.0021843761569789	2/518	0.312991125955783	1	cytosolic small ribosomal subunit (sensu Eukaryota)	AT5G09490.1	AT3G49080.1	
GO:0005886	0.00573861532765642	2/518	0.800475238387668	1	plasma membrane	PDR12	SUB	
GO:0009505	0.00655312847093669	3/518	0.662693644748336	1	cell wall (sensu Magnoliophyta)	AT5G18990.1	GRP-5	AT3G17060.1	
GO:0009507	0.121066271751203	45/518	0.995002542835971	1	chloroplast	AT5G12460.1	AT5G28860.1	AT1G77405.1	AT5G27200.1	AT5G66660.1	AT5G57690.1	AT5G49590.1	AT5G43770.1	AT5G40050.1	AT5G17680.1	PROPEP5	AT3G60790.1	AT3G57670.1	AT3G56600.1	AT3G46750.1	AT4G39753.1	AT4G37710.1	AT4G22650.1	AT4G20210.1	AT3G52310.1	AT3G19160.1	AT2G10390.1	AT3G05790.1	ATGA20OX5	AT1G71530.1	MIF1	AT1G49000.1	AT1G26680.1	AT1G50040.1	AT1G59660.1	AT1G73000.1	AT1G14750.1	AT2G17600.1	UGT75B2	AT2G31690.1	AT1G31080.1	YLS9	HEMA3	AT1G52040	AT2G07713.1	AT2G20150.1	CNX2	AT2G45000.1	AT2G41440.1	AT2G34880.1	
GO:0009986	0.00111069974083673	2/518	0.112416465704773	1	cell surface	AT5G19810.1	AT4G08380.1	
GO:0016020	0.0455757126990004	23/518	0.581625372381986	1	membrane	AT1G25270.1	AT5G13170.1	AT1G57630.1	AT5G14870.1	ATOPT9	AT5G45060.1	NIP4;1	AT5G18350.1	AT5G17680.1	AT5G17970.1	AT5G11570.1	AT3G48010.1	AT3G45810.1	AT4G30420.1	AT4G21680.1	AT4G00350.1	AT3G18570.1	AT1G67640.1	AT1G70460.1	ATNRT2:1	AT1G33090.1	AT1G15150.1	AT1G64820.1	
GO:0016021	0.0129211403184006	4/518	0.904435578317782	1	integral to membrane	AT4G23700.1	AT3G29060.1	AT2G31910.1	AT2G13620.1	
GO:0031225	0.0088115512773047	2/518	0.944399160604945	1	anchored to membrane	AT1G30800.1	AT2G48140.1	

Line RNAi-C1:
2-Fold Upregulated Molecular Function
GMRG_Term	Pop_frac	Study_frac	Raw_es	e-score	Description	Contributing_genes
GO:0004702	0.000216403375892664	2/531	0.00521814803134153	0.657486651949033	receptor signaling protein serine/threonine kinase activity	RKF2	SUB	
GO:0003674	0.356452427324533	217/531	0.00673326124237756	0.848390916539572	molecular_function	AT2G40910.1	AT5G12460.1	AT4G17130.1	AT4G16090.1	AT4G14810.1	AT1G35143.1	AT5G20770.1	AT5G28860.1	ATEM1	AT1G40230.1	AT1G77405.1	AT5G15725.1	AT5G34460.1	AT5G28140.1	AT5G27890.1	AT5G25290.1	AT5G67040.1	AT5G66660.1	AT5G64690.1	AT5G60260.1	AT5G59330.1	AT5G59110.1	AT5G56370.1	AT5G54410.1	RD29B	AT5G50360.1	AT5G49380.1	AT5G49590.1	AT5G48080.1	AT5G47740.1	AT5G44760.1	AT5G43550.1	AT5G43770.1	AT5G43480.1	AT5G42290.1	AT5G40050.1	AT5G39890.1	AT5G39380.1	AT5G38080.1	AT5G37240.1	AT5G36720.1	AT5G36770.1	AT5G35870.1	AT5G35540.1	AT5G23480.1	AT5G23180.1	AT5G15290.1	AT5G12240.1	PROPEP5	AT5G06760.1	AT5G06080.1	AT5G06020.1	AT5G02210.1	AT5G01660.1	AT3G63040.1	AT3G63050.1	AT3G61900.1	AT3G61410.1	AT3G61300.1	AT3G60790.1	AT3G60570.1	AT3G58770.1	AT3G57460.1	AT3G51200.1	AT3G48120.1	AT3G47230.1	AT3G46750.1	AT3G46150.1	AT3G45490.1	AT3G45500.1	AT3G45000.1	AT3G45110.1	AT3G44770.1	AT3G42300.1	AT3G42330.1	AT3G42090.1	AT3G42130.1	AT3G42190.1	AT4G39753.1	AT4G40020.1	AT4G39440.1	AT4G37710.1	AT4G33710.1	AT4G33310.1	AT4G31960.1	AT4G30420.1	AT4G29980.1	AT4G26920.1	AT4G23960.1	AT4G24110.1	AT4G23680.1	AT4G23350.1	AT4G22650.1	AT4G21830.1	AT4G19260.1	AT4G19330.1	AT4G18090.1	AT4G12220.1	AT4G07740.1	AT4G07340.1	AT4G07500.1	AT4G07640.1	AT4G05310.1	AT4G01030.1	AT4G00160.1	AT1G16705.1	AT2G33520.1	AT5G28600.1	AT3G31910.1	AT3G29640.1	AT3G18900.1	AT3G32050.1	AT3G25640.1	AT3G13672.1	AT3G18540.1	AT3G18570.1	AT3G23960.1	AT3G22020.1	AT3G22090.1	AT3G29763.1	AT3G30220.1	AT2G23480.1	AT1G30850.1	AT1G30800.1	AT2G21740.1	AT2G10390.1	AT3G45800.1	AT1G63590.1	AT3G21520.1	AT3G19610.1	AT3G20710.1	AT3G18360.1	AT3G19920.1	AT3G14030.1	AT3G26800.1	AT3G23350.1	AT3G22650.1	AT3G14395.1	AT3G16610.1	AT3G02970.1	AT3G10460.1	AT3G09130.1	AT3G05110.1	AT1G15830.1	AT1G35230.1	AT1G55220.1	SCRL6	AT1G66640.1	AT1G66360.1	AT1G68510.1	AT1G63960.1	AT1G49030.1	AT1G49000.1	AT1G19830.1	AT1G41920.1	AT1G07690.1	AT1G28500.1	AT1G33055.1	AT1G50040.1	AT1G32680.1	AT1G36470.1	AT1G35590.1	AT1G35513.1	AT1G80090.1	AT1G59535.1	AT1G02813.1	AT1G59630.1	AT1G59680.1	AT1G64020.1	AT1G73000.1	AT1G34660.1	AT1G47485.1	AT1G50350.1	LCR67	AT1G43590.1	AT1G11710.1	AT1G75550.1	AT1G54230.1	AT2G20540.1	AT1G04500.1	AT1G31080.1	AT2G06330.1	AT2G24620.1	AT2G10020.1	AT2G04330.1	AT2G21780.1	AT2G36040.1	YLS9	AT2G21110.1	AT1G67450.1	AT1G03170.1	AT1G43200.1	AT1G62210.1	AT1G62260.1	AT1G76960.1	AT1G60570.1	AT2G13770.1	AT1G52000.1	AT1G23650.1	AT1G23510.1	AT2G36820.1	AT2G07713.1	AT2G42930.1	AT2G20805.1	AT2G20970.1	LCR10	AT2G20150.1	AT2G27240.1	AT2G13870.1	AT2G10650.1	AT2G07739.1	AT2G29820.1	AT2G39560.1	AT2G23530.1	AT2G19360.1	AT2G44195.1	AT2G30430.1	
GO:0000166	0.00858400057707567	4/531	0.671011618207806	1	nucleotide binding	AT5G18350.1	AT5G17970.1	AT4G11170.1	AT1G18830.1	
GO:0003676	0.0145711606434394	4/531	0.952120313925101	1	nucleic acid binding	AT3G57670.1	AT3G23130.1	AT1G29570.1	AT2G18490.1	
GO:0003677	0.0469595325687081	25/531	0.523968891794535	1	DNA binding	MYB12	CHR42	AT5G54070.1	AtMYB89	AT5G36670.1	RAX1	AT5G11470.1	AT3G57980.1	AT4G35900.1	AtMYB41	AT4G25380.1	AG	AT1G13600.1	NAP1;4	AT3G23130.1	AT3G26790.1	FUS3	AT1G02340.1	MIF1	AT1G26680.1	AT1G26790.1	AT1G01060.1	AT1G08170.1	AT1G63990.1	AT2G35700.1	
GO:0003700	0.0614224915242011	36/531	0.292911832118225	1	transcription factor activity	MYB12	AT4G15250.1	AT5G65070.1	MAF5.1	AT5G65100.1	AT5G54070.1	AtMYB89	RAX1	AT5G10140.1	FLC	AT3G57670.1	AT4G35900.1	AtMYB41	AT4G22950.1	AG	AT1G13600.1	AT3G23130.1	AT3G26790.1	AT1G02340.1	MIF1	AT1G02580.1	AT1G26680.1	AT1G26790.1	AT1G01060.1	ANAC026	INO	AT1G60300.1	AT1G51190.1	AGL17	AT2G35670.1	AT2G35700.1	AT2G18490.1	ATHB-7	AT2G46130.1	EMB2301	AT2G34880.1	
GO:0003735	0.0124071268845127	3/531	0.961823449914148	1	structural constituent of ribosome	AT5G09490.1	AT5G40040.1	AT3G49080.1	
GO:0003755	0.00198369761234942	2/531	0.284048016427789	1	peptidyl-prolyl cis-trans isomerase activity	AT1G58450.1	AT3G22920.1	
GO:0003824	0.0107119671066869	5/531	0.67477397605431	1	catalytic activity	AT3G55190.1	AT4G12960.1	AT1G50090.1	AT2G31955.2	AT2G37700.1	
GO:0004176	0.000865613503570656	2/531	0.0766099120028424	1	ATP-dependent peptidase activity	AT5G18350.1	AT3G05790.1	
GO:0004194	0.0021279665296112	3/531	0.103742499242491	1	pepsin A activity	AT3G42550.1	AT4G30040.1	AT1G31450.1	
GO:0004289	0.00205583207098031	4/531	0.0236534669493595	1	subtilase activity	AT5G11940.1	AT5G03620.1	AT4G10520.1	AT4G10540.1	
GO:0004497	0.00183942869508764	2/531	0.255574316724959	1	monooxygenase activity	AT5G45180.1	FMO1	
GO:0004553	0.00706917694582702	8/531	0.0357300943162868	1	hydrolase activity, hydrolyzing O-glycosyl compounds	AT4G14080.1	AT5G24550.1	AT3G62740.1	AT3G60140.1	AT3G45940.1	AT3G26140.1	AT1G02310.1	AT1G61810.2	
GO:0004650	0.00259684051071197	3/531	0.159777018132153	1	polygalacturonase activity	AT3G07840.1	AT1G65570.1	AT2G15470.1	
GO:0004672	0.00544615162663204	3/531	0.5547215370977	1	protein kinase activity	AT3G45920.1	AT4G00960.1	AT2G29000.1	
GO:0004674	0.00667243742335714	6/531	0.145557657288374	1	protein serine/threonine kinase activity	AT5G20690.1	AT5G35390.1	AT5G06820.1	AT3G45920.1	WAG2	CPK2	
GO:0004712	0.00173122700714131	2/531	0.234247948118513	1	protein threonine/tyrosine kinase activity	AT3G06640.1	AT1G01450.1	
GO:0004842	0.00797085767871312	2/531	0.926731796529395	1	ubiquitin-protein ligase activity	AT4G04690.1	AT3G21850.1	
GO:0004888	0.00465267258169227	6/531	0.0381286879647213	1	transmembrane receptor activity	AT1G57630.1	AT5G45060.1	AT5G18350.1	AT5G17680.1	AT5G17970.1	AT4G11170.1	
GO:0005199	0.00144268917261776	3/531	0.0409136720862431	1	structural constituent of cell wall	AT5G19810.1	AT4G08380.1	GRP-5	
GO:0005215	0.00962995022722355	8/531	0.142486511375269	1	transporter activity	AT5G11570.1	ATNAP15	AT4G21680.1	AT4G00350.1	AT1G33090.1	AT1G59660.1	AT1G15150.1	ATNAP12	
GO:0005216	0.000685277356993436	2/531	0.0505021562012619	1	ion channel activity	AT5G14870.1	AT3G48010.1	
GO:0005451	0.00100988242083243	2/531	0.0998815434879178	1	monovalent cation:proton antiporter activity	AT4G23700.1	AT2G13620.1	
GO:0005509	0.00602322729567915	2/531	0.832205644831965	1	calcium ion binding	AT3G03430.1	AT1G32250.1	
GO:0005515	0.0402870951453509	25/531	0.238915269842201	1	protein binding	AT2G26380.1	AT5G59930.1	AT5G55780.1	AT5G51160.1	AT5G49290.1	AT5G42840.1	AT5G40320.1	AT5G01070.1	FD	AT4G12190.1	AT3G28890.1	AT3G23060.1	AT3G27473.1	AT3G14320.1	HFR1	AT1G72200.1	AT1G53340.1	SUB	INO	AT2G31770.1	MBP1	AT2G20030.1	AT2G25470.1	AT2G29000.1	AT2G33020.1	
GO:0005516	0.00613142898362548	6/531	0.109241205881593	1	calmodulin binding	IQD4	AT5G20810.1	AT5G14870.1	AT3G48010.1	ACA9	IQD27	
GO:0005524	0.023804371348193	22/531	0.00906222394542206	1	ATP binding	AT5G20690.1	CHR42	AT5G35390.1	AT5G45060.1	AT5G19110.1	AT5G18350.1	AT5G17680.1	AT5G17970.1	AT5G06820.1	AT3G45920.1	AT3G42850.1	AT4G27220.1	AT4G11170.1	AT4G10780.1	AT4G00960.1	AT3G28540.1	AT3G28600.1	AT3G27440.1	AT3G05790.1	AT1G70460.1	AT1G63990.1	AT2G30560.1	
GO:0005525	0.00667243742335714	2/531	0.871963010155404	1	GTP binding	AtRABA4d	ATARFD1B	
GO:0008080	0.00104594965014788	2/531	0.105973521042019	1	N-acetyltransferase activity	AT5G67430.1	AT2G39030.1	
GO:0008234	0.00411166414196061	6/531	0.0226037954004344	1	cysteine-type peptidase activity	AT3G47260.1	AT4G08340.1	AT4G08430.1	AT3G32900.1	AT4G03970.1	AT2G07240.1	
GO:0008270	0.0297915314145567	23/531	0.0484732745223995	1	zinc ion binding	AT4G15250.1	AT5G59930.1	AT5G55780.1	AT5G42840.1	AT5G40320.1	AT5G01070.1	AT3G57670.1	AT4G25380.1	AT4G12190.1	AT4G08590.1	AT2G40990.1	AT3G23060.1	AT3G23130.1	AT3G27473.1	AT3G14320.1	AT1G29570.1	AT1G72200.1	AT1G53340.1	AT2G31770.1	SUVR1	AT2G20030.1	AT2G25370.1	AT2G18490.1	
GO:0008289	0.0036067229315444	2/531	0.573504607039461	1	lipid binding	AT5G38160.1	AT2G48140.1	
GO:0008415	0.00252470605208108	3/531	0.150623060331276	1	acyltransferase activity	AT4G34850.1	AT1G71160.1	AT1G75890.1	
GO:0008536	0.000793479044939768	2/531	0.0657256932472177	1	Ran GTPase binding	AT5G60870.1	AT3G47660.1	
GO:0015297	0.00187549592440309	4/531	0.0174570359090943	1	antiporter activity	AT4G00350.1	AT1G33090.1	AT1G15150.1	AT1G64820.1	
GO:0015385	0.00126235302604054	3/531	0.0290537910905145	1	sodium:hydrogen antiporter activity	ATCHX17	ATCHX21	ATCHX15	
GO:0016301	0.0332539854288394	23/531	0.120522386798924	1	kinase activity	AT5G20690.1	AT5G35390.1	AT5G65500.1	AT5G24080.1	AT5G06820.1	AT3G46340.1	AT4G39110.1	AT4G38830.1	AT4G04500.1	AT2G40500.1	AT3G28890.1	AT3G27440.1	AT3G14370.1	AT3G06640.1	AT3G10660.1	AT1G01450.1	AT1G19090.1	AT1G71530.1	AT1G05700.1	AT2G25090.1	AT1G61610.1	AT2G41930.1	AT2G33020.1	
GO:0016491	0.00865613503570656	4/531	0.677356540893987	1	oxidoreductase activity	AT5G50590.1	AT1G25460.1	AT3G05260.1	AT2G47150.1	
GO:0016563	0.0027050421986583	4/531	0.0558852777885127	1	transcriptional activator activity	MYB12	FD	FUS3	ATHB-7	
GO:0016740	0.00840366443049845	8/531	0.0806763069891847	1	transferase activity	AT1G57650.1	AT5G45060.1	AT5G18350.1	AT5G17680.1	AT5G17970.1	AT4G27220.1	AT4G11170.1	AT4G10780.1	
GO:0016757	0.0121546562793046	4/531	0.888768495800654	1	transferase activity, transferring glycosyl groups	AT4G16590.1	AT4G19460.1	AT1G16980.1	UGT75B2	
GO:0016787	0.00584289114910193	2/531	0.819333417164601	1	hydrolase activity	AT5G09430.1	AT3G54240.1	
GO:0016789	0.00421986582990695	3/531	0.388934603635369	1	carboxylic ester hydrolase activity	AT3G15650.1	AT1G75890.1	AT1G54020.1	
GO:0016798	0.0014787564019332	2/531	0.18508093618074	1	hydrolase activity, acting on glycosyl bonds	AT4G18990.1	AT3G25050.1	
GO:0016829	0.00220010098824208	2/531	0.32651356639807	1	lyase activity	AT4G20210.1	AT1G61120.1	
GO:0016887	0.00483300872826949	2/531	0.729768965283573	1	ATPase activity	AT3G28540.1	AT3G28600.1	
GO:0017111	0.00259684051071197	3/531	0.159777018132153	1	nucleoside-triphosphatase activity	AT5G18350.1	AT5G17970.1	AT4G11170.1	
GO:0019825	0.00847579888912934	8/531	0.0837718428163337	1	oxygen binding	AT5G25180.1	AT5G52400.1	AT1G13140.1	AT1G64930.1	CYP710A3	AT2G46960.1	CYP710A1	AT2G30770.1	
GO:0030551	0.00108201687946332	2/531	0.112162559746442	1	cyclic nucleotide binding	AT5G14870.1	AT3G48010.1	
GO:0030599	0.00266897496934286	2/531	0.415667674804057	1	pectinesterase activity	AT5G18990.1	AT3G17060.1	
GO:0042626	0.00295751280386641	3/531	0.207779208022958	1	ATPase activity, coupled to transmembrane movement of substances	AT3G52310.1	PDR12	AT2G37360.1	
GO:0046872	0.00353458847291351	4/531	0.119183801401792	1	metal ion binding	AT5G52670.1	AT5G52690.1	AT5G39110.1	AT2G28090.1	
GO:0046910	0.00230830267618842	3/531	0.124265353162802	1	pectinesterase inhibitor activity	AT5G51520.1	AT1G70720.1	AT1G02550.1	

Line All RNAi Lines:
1.5-Fold Downregulated Biological Process
GMRG_Term	Pop_frac	Study_frac	Raw_es	e-score	Description	Contributing_genes
GO:0048765	0.000328503120779647	2/196	0.00177354104852171	0.122374332347998	root hair cell differentiation	MRH2	MRH6	
GO:0006355	0.0337628207467971	14/196	0.00695275810054154	0.479740308937366	regulation of transcription, DNA-dependent	AT5G25190.1	AT5G65130.1	AT5G61600.1	ATERF-5	BT5	AT4G11880.1	AT1G22130.1	AT2G40750.1	AT1G13260.1	RAP2.8	AtMYB114	RAX2	AT2G44745.1	AT2G40050.1	
GO:0009860	0.000657006241559295	2/196	0.00722519475582592	0.498538438151989	pollen tube growth	RIC10	RIC2	
GO:0007267	0.000839507975325766	2/196	0.0116710141446805	0.805299975982956	cell-cell signaling	RALFL27	RALFL1	
GO:0005975	0.01241011789612	5/196	0.0979913667478347	1	carbohydrate metabolic process	AT3G61810.1	AT3G47010.1	AT3G15800.1	AT1G66280.1	AT1G17150.1	
GO:0006118	0.0193451837792459	6/196	0.180809091887953	1	electron transport	AT5G25620.1	AT5G25130.1	AT3G26330.1	AT3G26150.1	AT2G27010.1	AT2G46740.1	
GO:0006468	0.0336898200532905	8/196	0.341132479308994	1	protein amino acid phosphorylation	AT5G53320.1	AT5G47850.1	AT5G10530.1	AT3G50310.1	AT4G28350.1	AT4G23130.1	AT3G19700.1	AT2G35890.1	
GO:0006508	0.0155856480636566	6/196	0.0872115684746557	1	proteolysis	AT3G42580.1	AT4G21323.1	AT1G29960.1	AT1G29090.1	AT1G29110.1	AT1G35650.1	
GO:0006629	0.00613205825455342	4/196	0.032894173590211	1	lipid metabolic process	AT5G45960.1	AT3G43550.1	AT1G28640.1	AT2G23540.1	
GO:0006869	0.00365003467532942	3/196	0.0351725702118479	1	lipid transport	AT5G46900.1	AT4G12530.1	AT3G22570.1	
GO:0006952	0.0133591269117057	5/196	0.123142475252479	1	defense response	AT5G45210.1	AT4G23510.1	AT3G23010.1	AT1G72920.1	AT2G23970.1	
GO:0006979	0.00565755374676059	3/196	0.100210250876804	1	response to oxidative stress	RHL41	AT4G26010.1	AT4G11290.1	
GO:0007165	0.00865058218053072	3/196	0.240942135305337	1	signal transduction	AT3G23010.1	AT3G06630.1	AT2G33030.1	
GO:0008150	0.393218235573238	79/196	0.415042053117424	1	biological_process	AT4G17505.1	AT1G42250.1	AT5G28420.1	SIB1	AT5G15890.1	AT5G14730.1	AT5G29090.1	AT5G26260.1	AT5G67390.1	AT5G51850.1	AT5G51320.1	AT5G50500.1	AT5G46300.1	AT5G40750.1	AT5G39970.1	AT5G37990.1	AT5G35880.1	AT5G35480.1	AT5G12060.1	AT5G10850.1	AT5G10090.1	AT5G09530.1	AT5G09940.1	AT5G04730.1	AT3G58210.1	AT3G58350.1	AT3G55930.1	AT3G50320.1	AT3G50160.1	AT3G44040.1	AT3G42390.1	AT4G37950.1	AT4G38080.1	AT4G29770.1	AT4G29370.1	AT4G27280.1	AT4G26950.1	AT4G04980.1	AT4G03740.1	AT4G02270.1	AT1G51000.1	AT3G12510.1	AT3G26920.1	AT3G19750.1	AT3G30500.1	AT2G07740.1	AT1G70040.1	AT1G78990.1	AT3G17080.1	AT3G06000.1	AT3G11860.1	AT3G04570.1	AT1G13800.1	AT1G63320.1	AT1G43745.1	AT1G44740.1	AT1G47400.1	AT1G37080.1	AT1G31400.1	AT1G34280.1	AT2G16005.1	AT1G10420.1	AT2G01920.1	AT2G20620.1	AT2G40440.1	AT2G12880.1	AT1G05370.1	AT1G04645.1	AT1G03390.1	AT1G23590.1	AT2G16820.1	AT2G03460.1	AT2G06630.1	AT2G07280.1	AT2G01520.1	AT2G16960.1	AT2G22880.1	AT2G45830.2	AT2G30760.1	
GO:0008152	0.0190166806584663	3/196	0.722952808852063	1	metabolic process	AT2G23230.1	AT3G51680.1	AT3G46650.1	
GO:0009058	0.00368653502208271	2/196	0.16314650496974	1	biosynthetic process	AT1G73160.1	AT1G08990.1	
GO:0009409	0.00507354819870789	2/196	0.26216494377028	1	response to cold	RHL41	ERF5	
GO:0009664	0.00102200970909224	2/196	0.0170349002460916	1	cell wall organization and biogenesis (sensu Magnoliophyta)	AT4G13390.1	AT2G24980.1	
GO:0009733	0.00857758148702413	3/196	0.237148013273145	1	response to auxin stimulus	AT4G38860.1	AT3G25880.1	AT3G09870.1	
GO:0009737	0.00587655582728036	2/196	0.320240588045351	1	response to abscisic acid stimulus	ATDR4	RAX2	
GO:0009753	0.00401503814286236	3/196	0.0446059761706129	1	response to jasmonic acid stimulus	WRKY70	AtMYB114	RAX2	
GO:0009873	0.00142351352337847	2/196	0.0317294808603259	1	ethylene mediated signaling pathway	AT5G25190.1	ATERF-5	

Line All RNAi Lines:
1.5-Fold Downregulated Cellular Component
GMRG_Term	Pop_frac	Study_frac	Raw_es	e-score	Description	Contributing_genes																																																															
GO:0012505	0.154239171	46/193	0.001422833	0.03130233	endomembrane system	AT4G17505.1	AT1G73330.1	AT5G26260.1	AT5G25130.1	AT5G59200.1	AT5G56000.1	AT5G53320.1	AT5G50500.1	AT5G48100.1	AT5G47850.1	AT5G46900.1	AT5G45960.1	AT5G37990.1	AT5G12060.1	AT5G10530.1	AT5G09530.1	AT3G61810.1	AT3G49840.1	AT3G43550.1	AT4G38080.1	AT4G28350.1	AT4G26010.1	AT4G23130.1	AT4G21323.1	AT4G13390.1	AT4G12530.1	AT4G11290.1	AT4G02270.1	AT3G22570.1	AT3G19700.1	AT1G70040.1	AT3G26150.1	AT3G17080.1	AT3G09870.1	AT1G66280.1	AT1G29090.1	AT1G29110.1	AT1G17150.1	AT1G28640.1	AT2G16005.1	AT2G24980.1	AT1G04645.1	AT2G27010.1	AT2G23970.1	AT2G22930.1	AT2G23540.1																		
GO:0009986	0.0011107	2/193	0.019377196	0.426298322	cell surface	AT4G13390.1	AT2G24980.1																																																														
GO:0005575	0.32861903	64/193	0.491843824	1	cellular_component	AT1G42250.1	AT5G14730.1	AT5G29090.1	AT5G67390.1	FLS	AT5G51850.1	AT5G51320.1	AT5G46300.1	AT5G40750.1	AT5G35480.1	AT5G10850.1	AT5G10090.1	AT5G09940.1	AT5G04730.1	AT3G58350.1	AT3G55930.1	AT3G51680.1	AT3G50320.1	AT3G50310.1	AT3G47010.1	AT3G46650.1	AT3G44040.1	KCS2	AT4G29770.1	AT4G29370.1	AT4G27590.1	AT4G26950.1	ATIPT4	AT4G03740.1	AT1G51000.1	AT3G12510.1	AT3G29420.1	AT3G26920.1	AT3G30500.1	AT2G07740.1	AT1G78990.1	AT3G23010.1	AT3G25880.1	AT3G06000.1	AT3G11860.1	AT1G63320.1	AT1G43745.1	ANAC001	AT1G47400.1	AT1G31400.1	AT1G34280.1	AT1G53950.1	AT2G01920.1	AT2G04800.1	AT2G20620.1	AT2G40440.1	CPK25	AT2G12880.1	MRH6	AT1G05370.1	AT1G08990.1	AT1G23590.1	AT2G16820.1	AT2G06630.1	AT2G07280.1	AT2G01520.1	AT2G16960.1	AT2G40050.1	AT2G33030.1
GO:0005634	0.071306923	17/193	0.216118206	1	nucleus	AT5G25190.1	AT5G65130.1	AT5G61600.1	ATERF-5	AtMYB115	AT3G56400.1	BT5	AT4G11880.1	AT1G22130.1	AT2G40750.1	AT1G13260.1	AT1G76600.1	RAP2.8	AtMYB114	CPSF30	RAX2	AT2G44745.1																																															
GO:0005739	0.110366531	22/193	0.469904993	1	mitochondrion	AT5G28420.1	AT5G15890.1	AT5G35880.1	AT3G50160.1	AT3G46520.1	AT3G42390.1	AT3G42580.1	AT4G38860.1	AT4G37950.1	AT4G23510.1	AT3G26330.1	AT3G19750.1	AT3G03290.1	AT1G13800.1	AT1G44740.1	AT1G35650.1	AT1G73160.1	AT1G10420.1	AT2G46740.1	AT2G44710.1	AT2G45830.2	AT2G30760.1																																										
GO:0009507	0.121066272	17/193	0.941114374	1	chloroplast	AT2G23230.1	SIB1	AT5G67520.1	AT5G45210.1	AT3G58210.1	MRH2	AT4G27280.1	AT4G26770.1	ATGA2OX7	AT3G02040.1	AT3G10100.1	RAP2.8	AT1G07850.1	AT1G03390.1	AT2G03460.1	AT2G22880.1	AT2G44745.1																																															
GO:0016020	0.045575713	7/193	0.78131659	1	membrane	AT5G45210.1	AT4G26770.1	AT4G23510.1	AT1G29960.1	AT1G68170.1	AT1G72920.1	AT5G25420.1																																																									
GO:0031225	0.008811551	3/193	0.242295823	1	anchored to membrane	AT5G65390.1	AT5G39970.1	AT3G15800.1																																																													
GO:0048046	0.002813773	2/193	0.10280443	1	apoplast	RALFL27	RALFL1																																																														

Line All RNAi Lines:
1.5-Fold Downregulated Molecular Function
GMRG_Term	Pop_frac	Study_frac	Raw_es	e-score	Description	Contributing_genes
GO:0016298	0.0018033614657722	3/193	0.00511828934393131	0.317333939323741	lipase activity	AT5G45960.1	AT3G43550.1	AT1G28640.1	
GO:0008234	0.00411166414196061	4/193	0.00837963368724571	0.519537288609234	cysteine-type peptidase activity	AT3G42580.1	AT1G29090.1	AT1G29110.1	AT1G35650.1	
GO:0016789	0.00421986582990695	4/193	0.00916205027297849	0.568047116924666	carboxylic ester hydrolase activity	AT5G45960.1	AT3G43550.1	AT1G28640.1	AT2G23540.1	
GO:0003674	0.356452427324533	71/193	0.39602752937785	1	molecular_function	AT4G17505.1	AT1G42250.1	AT5G28420.1	AT5G14730.1	AT5G29090.1	AT5G26260.1	AT5G67390.1	AT5G65390.1	AT5G51850.1	AT5G51320.1	AT5G50500.1	AT5G46300.1	AT5G40750.1	AT5G39970.1	AT5G35880.1	AT5G35480.1	AT5G12060.1	AT5G10850.1	AT5G10090.1	AT5G09940.1	AT5G04730.1	AT3G58210.1	AT3G58350.1	AT3G55930.1	AT3G50320.1	AT3G44040.1	AT3G42390.1	AT4G38860.1	AT4G38080.1	AT4G29770.1	AT4G29370.1	AT4G26950.1	AT4G04980.1	RIC10	AT4G03740.1	AT4G02270.1	AT1G51000.1	AT3G12510.1	AT3G26920.1	AT3G30500.1	AT3G29732.1	AT1G70040.1	AT3G03290.1	AT3G17080.1	AT3G09870.1	AT3G11860.1	AT3G04570.1	AT1G13800.1	AT1G76600.1	AT1G63320.1	AT1G43745.1	AT1G44740.1	AT1G47400.1	AT1G31400.1	AT1G34280.1	AT2G16005.1	AT1G53950.1	AT1G10420.1	AT2G04800.1	RIC2	AT1G05370.1	AT1G04645.1	AT1G23590.1	AT2G16820.1	AT2G03460.1	AT2G06630.1	AT2G07280.1	AT2G01520.1	AT2G22880.1	AT2G45830.2	AT2G30760.1	
GO:0003676	0.0145711606434394	4/193	0.310313691459191	1	nucleic acid binding	AT5G59820.1	AT2G07740.1	CPSF30	AT2G12880.1	
GO:0003677	0.0469595325687081	11/193	0.298365577581863	1	DNA binding	AT5G25190.1	AT5G65130.1	AT5G61600.1	ATERF-5	AtMYB115	AT4G11880.1	AT1G22130.1	AT1G13260.1	RAP2.8	AtMYB114	RAX2	
GO:0003700	0.0614224915242011	17/193	0.0860757306507974	1	transcription factor activity	AT5G25190.1	AT5G65130.1	AT5G61600.1	AT5G59820.1	ATERF-5	AtMYB115	WRKY70	AT4G11880.1	AT1G22130.1	AT2G40750.1	AT1G13260.1	RAP2.8	AT1G29960.1	AtMYB114	ANAC001	RAX2	AT2G44745.1	
GO:0003723	0.0124792613431436	2/193	0.696380104585634	1	RNA binding	CPSF30	AT2G44710.1	
GO:0004553	0.00706917694582702	4/193	0.0485429081745333	1	hydrolase activity, hydrolyzing O-glycosyl compounds	AT3G61810.1	AT3G47010.1	AT3G15800.1	AT1G66280.1	
GO:0004601	0.00288537834523552	2/193	0.107211570081368	1	peroxidase activity	AT4G26010.1	AT4G11290.1	
GO:0004672	0.00544615162663204	2/193	0.283142376223887	1	protein kinase activity	AT3G19700.1	AT3G06630.1	
GO:0004803	0.00320998340907451	2/193	0.127717794623189	1	transposase activity	AT4G08420.1	AT1G43240.1	
GO:0004871	0.00331818509702085	3/193	0.0265396018455771	1	signal transducer activity	RALFL27	AT3G06630.1	RALFL1	
GO:0004888	0.00465267258169227	3/193	0.0614656174472607	1	transmembrane receptor activity	AT5G45210.1	AT4G23510.1	AT1G72920.1	
GO:0005199	0.00144268917261776	2/193	0.0316232792206139	1	structural constituent of cell wall	AT4G13390.1	AT2G24980.1	
GO:0005200	0.00111808410877876	2/193	0.0196347667805652	1	structural constituent of cytoskeleton	ACT12	AT2G42090.1	
GO:0005488	0.00414773137127606	2/193	0.190983789311763	1	binding	AT3G56710.1	AT2G01920.1	
GO:0005515	0.0402870951453509	8/193	0.51793565398462	1	protein binding	SIB1	AT5G07640.1	BT5	AT3G23010.1	AT3G06000.1	AT2G40440.1	AT2G40050.1	AT2G33030.1	
GO:0005524	0.023804371348193	5/193	0.487407377888215	1	ATP binding	AT5G67520.1	AT5G56000.1	AT5G53320.1	AT5G45210.1	AT3G19700.1	
GO:0008270	0.0297915314145567	3/193	0.929506942082724	1	zinc ion binding	AT5G59820.1	AT5G07640.1	AT2G40050.1	
GO:0008289	0.0036067229315444	3/193	0.0328350084144941	1	lipid binding	AT5G46900.1	AT4G12530.1	AT3G22570.1	
GO:0016301	0.0332539854288394	8/193	0.313519772662082	1	kinase activity	AT5G67520.1	AT5G53320.1	AT5G47850.1	AT5G10530.1	AT3G50310.1	AT4G28350.1	AT4G23130.1	AT2G35890.1	
GO:0016740	0.00840366443049845	3/193	0.221547281502453	1	transferase activity	AT5G45210.1	AT1G78990.1	AT1G03390.1	
GO:0016757	0.0121546562793046	5/193	0.0872756723998497	1	transferase activity, transferring glycosyl groups	AT3G46650.1	AT1G07850.1	AT1G73160.1	AT1G08990.1	AT2G22930.1	
GO:0016829	0.00220010098824208	2/193	0.0675332514788178	1	lyase activity	AT2G23230.1	AT4G37950.1	
GO:0019825	0.00847579888912934	4/193	0.0823222122048222	1	oxygen binding	AT5G25130.1	AT3G26330.1	AT3G26150.1	AT2G27010.1	

Line All RNAi Lines:
2-Fold Downregulated Biological Process
GMRG_Term	Pop_frac	Study_frac	Raw_es	e-score	Description	Contributing_genes
GO:0009664	0.00102200970909224	2/79	0.00295597062300253	0.0886791186900759	cell wall organization and biogenesis (sensu Magnoliophyta)	AT4G13390.1	AT2G24980.1	
GO:0006629	0.00613205825455342	3/79	0.0127431254234302	0.382293762702905	lipid metabolic process	AT5G45960.1	AT3G43550.1	AT2G23540.1	
GO:0006355	0.0337628207467971	4/79	0.277295776163564	1	regulation of transcription, DNA-dependent	AT5G61600.1	AtMYB114	RAX2	AT2G40050.1	
GO:0006468	0.0336898200532905	4/79	0.276009880931943	1	protein amino acid phosphorylation	AT5G53320.1	AT5G10530.1	AT3G50310.1	AT2G35890.1	
GO:0006508	0.0155856480636566	4/79	0.0350555740808671	1	proteolysis	AT4G21323.1	AT1G29960.1	AT1G29090.1	AT1G35650.1	
GO:0007165	0.00865058218053072	2/79	0.149412746160424	1	signal transduction	AT3G06630.1	AT2G33030.1	
GO:0008150	0.393218235573238	34/79	0.285337769104624	1	biological_process	AT1G42250.1	AT5G26260.1	AT5G67390.1	AT5G51320.1	AT5G40750.1	AT5G09940.1	AT5G04730.1	AT3G58210.1	AT3G50320.1	AT3G50160.1	AT3G44040.1	AT3G42390.1	AT4G37950.1	AT4G26950.1	AT4G03740.1	AT1G51000.1	AT3G30500.1	AT2G07740.1	AT3G06000.1	AT3G11860.1	AT1G63320.1	AT1G43745.1	AT1G31400.1	AT1G10420.1	AT2G01920.1	AT2G20620.1	AT1G04645.1	AT1G23590.1	AT2G16820.1	AT2G03460.1	AT2G06630.1	AT2G01520.1	AT2G22880.1	AT2G30760.1	
GO:0008152	0.0190166806584663	2/79	0.444797510542742	1	metabolic process	AT2G23230.1	AT3G51680.1	
GO:0009058	0.00368653502208271	2/79	0.0344998235543601	1	biosynthetic process	AT1G73160.1	AT1G08990.1	
GO:0009753	0.00401503814286236	2/79	0.0402851366679176	1	response to jasmonic acid stimulus	AtMYB114	RAX2	

Line All RNAi Lines:
2-Fold Downregulated Cellular Component
GMRG_Term	Pop_frac	Study_frac	Raw_es	e-score	Description	Contributing_genes
GO:0009986	0.00111069974083673	2/79	0.00348424996517214	0.0348424996517214	cell surface	AT4G13390.1	AT2G24980.1	
GO:0005575	0.328619029988893	33/79	0.0603080598745303	0.603080598745303	cellular_component	AT1G42250.1	AT5G67390.1	FLS	AT5G51320.1	AT5G40750.1	AT5G09940.1	AT5G04730.1	AT3G51680.1	AT3G50320.1	AT3G50310.1	AT3G44040.1	AT4G26950.1	AT4G03740.1	AT1G51000.1	AT3G30500.1	AT2G07740.1	AT3G06000.1	AT3G11860.1	AT1G63320.1	AT1G43745.1	AT1G31400.1	AT1G53950.1	AT2G01920.1	AT2G20620.1	CPK25	MRH6	AT1G08990.1	AT1G23590.1	AT2G16820.1	AT2G06630.1	AT2G01520.1	AT2G40050.1	AT2G33030.1	
GO:0012505	0.154239170677527	17/79	0.0928647650011807	0.928647650011807	endomembrane system	AT5G26260.1	AT5G53320.1	AT5G46900.1	AT5G45960.1	AT5G10530.1	AT3G43550.1	AT4G26010.1	AT4G21323.1	AT4G13390.1	AT3G26150.1	AT3G09870.1	AT1G66280.1	AT1G29090.1	AT2G24980.1	AT1G04645.1	AT2G22930.1	AT2G23540.1	
GO:0005634	0.0713069233617179	4/79	0.823627998974464	1	nucleus	AT5G61600.1	AtMYB115	AtMYB114	RAX2	
GO:0005739	0.110366530914476	8/79	0.655076535526232	1	mitochondrion	AT3G50160.1	AT3G42390.1	AT4G37950.1	AT1G35650.1	AT1G73160.1	AT1G10420.1	AT2G44710.1	AT2G30760.1	
GO:0009507	0.121066271751203	8/79	0.755197805003615	1	chloroplast	AT2G23230.1	AT5G67520.1	AT3G58210.1	AT3G02040.1	AT3G10100.1	AT1G07850.1	AT2G03460.1	AT2G22880.1	
GO:0016020	0.0455757126990004	2/79	0.88060523083386	1	membrane	AT1G29960.1	AT5G25420.1	

Line All RNAi Lines:
2-Fold Downregulated Molecular Function
GMRG_Term	Pop_frac	Study_frac	Raw_es	e-score	Description	Contributing_genes
GO:0016789	0.00421986582990695	3/79	0.00458703379864847	0.155959149154048	carboxylic ester hydrolase activity	AT5G45960.1	AT3G43550.1	AT2G23540.1	
GO:0005199	0.00144268917261776	2/79	0.00582893128823108	0.198183663799857	structural constituent of cell wall	AT4G13390.1	AT2G24980.1	
GO:0016298	0.0018033614657722	2/79	0.00898778320305056	0.305584628903719	lipase activity	AT5G45960.1	AT3G43550.1	
GO:0016829	0.00220010098824208	2/79	0.0131586559546319	0.447394302457485	lyase activity	AT2G23230.1	AT4G37950.1	
GO:0016757	0.0121546562793046	4/79	0.0157847306007088	0.536680840424101	transferase activity, transferring glycosyl groups	AT1G07850.1	AT1G73160.1	AT1G08990.1	AT2G22930.1	
GO:0004803	0.00320998340907451	2/79	0.0267552028119283	0.909676895605562	transposase activity	AT4G08420.1	AT1G43240.1	
GO:0004871	0.00331818509702085	2/79	0.0284442683279244	0.967105123149429	signal transducer activity	RALFL27	AT3G06630.1	
GO:0003674	0.356452427324533	31/79	0.288433309309431	1	molecular_function	AT1G42250.1	AT5G26260.1	AT5G67390.1	AT5G51320.1	AT5G40750.1	AT5G09940.1	AT5G04730.1	AT3G58210.1	AT3G50320.1	AT3G44040.1	AT3G42390.1	AT4G26950.1	AT4G03740.1	AT1G51000.1	AT3G30500.1	AT3G29732.1	AT3G09870.1	AT3G11860.1	AT1G63320.1	AT1G43745.1	AT1G31400.1	AT1G53950.1	AT1G10420.1	AT1G04645.1	AT1G23590.1	AT2G16820.1	AT2G03460.1	AT2G06630.1	AT2G01520.1	AT2G22880.1	AT2G30760.1	
GO:0003677	0.0469595325687081	4/79	0.511651318106109	1	DNA binding	AT5G61600.1	AtMYB115	AtMYB114	RAX2	
GO:0003700	0.0614224915242011	5/79	0.53832921116613	1	transcription factor activity	AT5G61600.1	AtMYB115	AT1G29960.1	AtMYB114	RAX2	
GO:0005515	0.0402870951453509	3/79	0.621931070921599	1	protein binding	AT3G06000.1	AT2G40050.1	AT2G33030.1	
GO:0005524	0.023804371348193	2/79	0.564094603411392	1	ATP binding	AT5G67520.1	AT5G53320.1	
GO:0008234	0.00411166414196061	2/79	0.0420548835813047	1	cysteine-type peptidase activity	AT1G29090.1	AT1G35650.1	
GO:0016301	0.0332539854288394	5/79	0.122780902919741	1	kinase activity	AT5G67520.1	AT5G53320.1	AT5G10530.1	AT3G50310.1	AT2G35890.1	

Line All RNAi Lines:
1.5-Fold Upregulated Biological Process
GMRG_Term	Pop_frac	Study_frac	Raw_es	e-score	Description	Contributing_genes
GO:0009737	0.00587655582728036	13/287	1.67084580263626e-08	1.43692739026718e-06	response to abscisic acid stimulus	LTP3	LTP4	AT5G59220.1	RD29B	ATHB-12	RD26	ABI1	ATMYB102	AtMYB74	RD20	ATPP2CA	ATHB-7	GBF3	
GO:0006952	0.0133591269117057	12/287	0.000525437460933813	0.0451876216403079	defense response	AT2G26380.1	AT1G57650.1	AT5G18360.1	AT5G17680.1	AT3G51560.1	AT4G27220.1	AT4G11170.1	AT3G11480.1	AT1G63750.1	MBP1	PDF2.1	AT2G32660.1	
GO:0009738	0.00131401248311859	4/287	0.000533444770879663	0.045876250295651	abscisic acid mediated signaling	RD29B	ATPP2CA	AT1G69260.1	ATHB-7	
GO:0009414	0.00335803190130306	5/287	0.00285287556007436	0.245347298166395	response to water deprivation	RD29B	ANAC072	RD26	ATPP2CA	ATHB-7	
GO:0009972	0.000292002774026353	2/287	0.00293710115369016	0.252590699217354	cytidine deamination	AT4G29570.1	AT4G29600.1	
GO:0009788	0.00043800416103953	2/287	0.00673429074035475	0.579149003670508	negative regulation of abscisic acid mediated signaling	ABI1	ATPP2CA	
GO:0005975	0.01241011789612	6/287	0.148386981090226	1	carbohydrate metabolic process	AT5G42260.1	AT3G62740.1	AT3G45940.1	AT1G30080.1	AT1G33220.1	XET	
GO:0006118	0.0193451837792459	3/287	0.917948568113847	1	electron transport	AT4G15300.1	AT5G64210.1	AT5G51930.1	
GO:0006350	0.00255502427273059	2/287	0.166830257180899	1	transcription	AT1G53690.1	AT2G25640.1	
GO:0006355	0.0337628207467971	16/287	0.0353450654306517	1	regulation of transcription, DNA-dependent	AT5G59930.1	CRF3	AT5G51860.1	AT5G09790.1	AT5G04640.1	AT3G61890.1	AT3G56660.1	AT4G28140.1	AtMYB74	AT3G66656.1	AT3G24520.1	AT3G22830.1	AT1G64380.1	AT2G22200.1	AT1G51190.1	AT2G46680.1	
GO:0006464	0.00240902288571741	2/287	0.152114773633009	1	protein modification	AT5G48710.1	UBC31	
GO:0006468	0.0336898200532905	12/287	0.262943272170996	1	protein amino acid phosphorylation	AT5G37450.1	AT3G46400.1	AT3G45670.1	AT4G23220.1	AT1G17910.1	AT1G66930.1	AT1G51800.1	AT3G25490.1	AT1G05700.1	AT2G31500.1	AT1G61390.1	AT2G07040.1	
GO:0006508	0.0155856480636566	3/287	0.827059929416812	1	proteolysis	AT3G42550.1	AT1G32970.1	SCPL38	
GO:0006629	0.00613205825455342	3/287	0.258118573603435	1	lipid metabolic process	PLP4	AT5G67050.1	AT2G44810.1	
GO:0006812	0.00332153155454977	3/287	0.070635892201752	1	cation transport	AT5G01690.1	AT1G64170.1	AT2G30240.1	
GO:0006865	0.00197101872467788	2/287	0.109852620402303	1	amino acid transport	AT1G48640.1	AT2G41190.1	
GO:0006970	0.00175201664415812	2/287	0.0901243935222414	1	response to osmotic stress	ATHB-12	ATMYB102	
GO:0007165	0.00865058218053072	2/287	0.712085358840598	1	signal transduction	AT2G26380.1	AT2G32660.1	
GO:0007169	0.00474504507792824	2/287	0.395875361491946	1	transmembrane receptor protein tyrosine kinase signaling pathway	AT5G37450.1	AT2G07040.1	
GO:0008150	0.393218235573238	125/287	0.0791115194208617	1	biological_process	AT4G14630.1	AT4G14050.1	AT1G25240.1	AT1G35150.1	AT4G36460.1	AT5G33240.1	AT5G29210.1	AT5G28110.1	AT5G26070.1	PROPEP3	AT5G61990.1	AT5G59760.1	AT5G59860.1	AT5G56640.1	AT5G54620.1	AT5G53710.1	AT5G50360.1	AT5G49250.1	AT5G46960.1	AT5G45630.1	AT5G40680.1	AT5G37090.1	AT5G35470.1	AT5G22530.1	AT5G15190.1	AT5G05060.1	AT5G05220.1	AT5G03390.1	AT5G03090.1	AT5G02020.1	LBD29	AT3G55580.1	AT3G54240.1	AT3G51210.1	AT3G50540.1	AT3G45500.1	AT3G44140.1	AT3G42080.1	AT3G42100.1	AT3G42130.1	AT4G40020.1	AT4G33905.1	AT4G31570.1	AT4G31260.1	AT4G30770.1	AT4G27790.1	AT4G27530.1	AT4G24980.1	AT4G23960.1	AT4G22510.1	AT4G22650.1	AT4G19300.1	AT4G18500.1	AT4G13320.1	AT4G12960.1	AT4G08640.1	AT4G07340.1	AT4G07460.1	AT4G04270.1	AT4G00416.1	AT3G29575.1	AT1G16705.1	AT2G33520.1	AT1G16850	AT1G48730.1	AT1G30140.1	AT1G33450.1	AT3G28270.1	AT3G29640.1	AT3G18540.1	AT3G31955.1	AT3G23850.1	AT3G22040.1	AT3G22090.1	AT3G29660.1	AT3G30220.1	AT2G21990.1	AT3G45800.1	AT3G12960.1	AT3G20850.1	AT3G14395.1	AT3G04660.1	AT3G02240.1	AT3G05440.1	AT3G09130.1	AT3G11420.1	AT3G01240.1	AT1G19030.1	AT1G15830.1	AT1G42710.1	AT1G66360.1	AT1G36030.1	AT1G10980.1	AT1G19470.1	GLTP2	AT1G32830.1	AT1G41900.1	AT1G28500.1	AT1G32600.1	AT1G80090.1	AT1G64010.1	AT1G50160.1	AT2G16520.1	AT2G11830.1	AT2G15360.1	AT2G46360.1	AT2G10020.1	AT2G21820	AT1G67450.1	AT1G54840.1	AT1G78815.1	AT1G43260.1	AT1G09950.1	AT2G13770.1	AT1G23640.1	AT2G06480.1	AT2G20805.1	AT2G15800.1	AT2G01310.1	AT2G28780.1	AT2G47770.1	AT2G47780.1	AT2G14950.1	AT2G19200.1	AT2G41870	
GO:0008152	0.0190166806584663	4/287	0.797677570885456	1	metabolic process	AT4G16730.1	AT5G50590.1	AT1G32480.1	AT2G17845.1	
GO:0009409	0.00507354819870789	4/287	0.0588080389727891	1	response to cold	RD29B	ABI1	RD20	ATPP2CA	
GO:0009611	0.00299302843377012	2/287	0.212196205323891	1	response to wounding	ATMYB102	AT3G11480.1	
GO:0009617	0.00149651421688506	2/287	0.0686637747573087	1	response to bacterium	AT4G09940.1	AT1G33830.1	
GO:0009639	0.00116801109610541	2/287	0.044136104199824	1	response to red or far red light	GA20OX2	ATGA2OX6	
GO:0009651	0.00511004854546118	5/287	0.0161755096015035	1	response to salt stress	RD29B	ATHB-12	ATMYB102	AtMYB74	RD20	
GO:0009695	0.000912508668832354	2/287	0.0279972758946039	1	jasmonic acid biosynthetic process	AT2G44810.1	DAD1
[truncated: 396,981 more chars]
